# Supplementary material for: Single-cell quantification and dose-response of cytosolic siRNA delivery
Source: Nat Commun. 2023 Feb 25;14:1075. doi: 10.1038/s41467-023-36752-1 (PMC9968291; doi:10.1038/s41467-023-36752-1)
Supplement: Supplementary file 9 — Source Data [file 41467_2023_36752_MOESM9_ESM.xlsx]

## Sheet: Fig. 2d
	Fig. 2d | Examples of median AF647-siRNA fluorescence intensities measured in individual tracked cells, using a cytosol mask (nucleus and lipoplexes removed). Cells were treated with 0.67 nM lipoplexed siRNA. Temporal resolution is 5 min. N = cells.
		AF647-siRNA fluorescence intensity (arb. units)
		Cells →
	Frame	1	2	3	4	5
	0	1.10883e-09	3.05192e-05	1.10883e-09	-4.5776e-05	1.52601e-05
	1	-3.05169e-05	1.52601e-05	2.28896e-05	-3.05169e-05	1.52601e-05
	2	1.52601e-05	1.52601e-05	1.52601e-05	-3.05169e-05	3.05192e-05
	3	3.05201e-05	4.57792e-05	3.05201e-05	2.08693e-09	3.05201e-05
	4	2.08693e-09	1.52611e-05	1.52611e-05	-4.5775e-05	2.08693e-09
	5	-3.05189e-05	-8.47387e-10	-8.47387e-10	-4.57779e-05	3.05172e-05
	6	2.08693e-09	1.52611e-05	2.08693e-09	-3.0516e-05	2.08693e-09
	7	1.52543e-05	1.52543e-05	-1.52638e-05	-4.57818e-05	-1.52638e-05
	8	1.52562e-05	3.05152e-05	-2.8036e-09	-1.52618e-05	-1.52618e-05
	9	-1.52608e-05	3.05162e-05	3.05162e-05	-4.57789e-05	1.52572e-05
	10	1.52543e-05	3.05133e-05	-1.52638e-05	-4.57818e-05	-3.05228e-05
	11	-3.78171e-09	4.57733e-05	-3.78171e-09	-3.05218e-05	-3.78171e-09
	12	-1.52638e-05	3.05133e-05	-1.52638e-05	1.52543e-05	-1.52638e-05
	13	1.52562e-05	-7.63231e-06	-2.8036e-09	-3.05208e-05	1.52562e-05
	14	-1.82549e-09	4.57752e-05	4.57752e-05	-1.82549e-09	3.05162e-05
	15	4.26208e-09	3.05223e-05	3.05223e-05	-3.05138e-05	1.52633e-05
	16	-4.75981e-09	1.52543e-05	4.57723e-05	-4.75981e-09	3.05133e-05
	17	-1.52548e-05	-1.52548e-05	-1.52548e-05	-1.52548e-05	4.26208e-09
	18	1.52603e-05	3.05194e-05	1.52603e-05	-4.57757e-05	1.52603e-05
	19	1.52584e-05	3.05174e-05	3.05174e-05	-1.52597e-05	1.52584e-05
	20	3.49651e-10	3.05184e-05	4.57774e-05	-6.10357e-05	1.52594e-05
	21	1.32776e-09	3.05194e-05	4.57784e-05	-1.52577e-05	6.10374e-05
	22	3.49651e-10	3.05184e-05	1.52594e-05	-3.05177e-05	3.05184e-05
	23	1.32776e-09	1.32776e-09	1.32776e-09	-3.05167e-05	-1.52577e-05
	24	-1.52626e-05	1.52555e-05	-1.52626e-05	-1.52626e-05	-3.05216e-05
	25	-3.05216e-05	-1.52626e-05	-1.52626e-05	-3.05216e-05	-1.52626e-05
	26	3.05174e-05	4.57764e-05	-1.52597e-05	-3.05187e-05	1.52584e-05
	27	-3.05216e-05	-3.56278e-09	-1.52626e-05	-1.52626e-05	-3.05216e-05
	28	-4.54088e-09	0.000854501	-1.52636e-05	-1.52636e-05	-4.54088e-09
	29	-1.52565e-05	0.00135806	-3.05155e-05	-6.10336e-05	-4.57745e-05
	30	-1.52555e-05	0.00103762	3.5029e-09	-4.57736e-05	-3.05145e-05
	31	4.57767e-05	0.0009308	1.52586e-05	-3.05185e-05	3.05176e-05
	32	4.57767e-05	0.000869764	-4.09524e-10	-4.57775e-05	-1.52594e-05
	33	4.57727e-05	0.000808724	1.52547e-05	-1.52633e-05	-4.32195e-09
	34	-1.52604e-05	0.000778209	1.52576e-05	-3.05194e-05	1.52576e-05
	35	-1.52633e-05	0.000671393	0.000747688	-4.57814e-05	-4.32195e-09
	36	1.52586e-05	0.000717174	0.000747692	-6.10365e-05	-1.52594e-05
	37	-1.52633e-05	0.000686652	0.00071717	-4.57814e-05	-4.57814e-05
	38	-1.52624e-05	0.000656135	0.000717171	-4.57804e-05	-1.52624e-05
	39	-1.52543e-05	0.000610366	0.000610366	-3.05133e-05	-3.05133e-05
	40	-1.52614e-05	0.000610359	0.000640877	-4.57794e-05	-7.63188e-06
	41	0.00144961	0.000564585	0.000747693	-3.05173e-05	3.05188e-05
	42	0.00132753	0.00057984	0.000686654	-1.52614e-05	1.52567e-05
	43	0.00119021	0.000549327	0.000625622	-4.57753e-05	1.76562e-09
	44	0.00112917	0.000564588	0.000671401	-4.57733e-05	3.72183e-09
	45	0.00112917	0.000579846	0.000595105	-4.57743e-05	1.52618e-05
	46	0.000930803	0.000549328	0.000534069	-1.52563e-05	-3.05153e-05
	47	0.000961321	0.000617993	0.00050355	-6.10333e-05	2.74373e-09
	48	0.000862134	0.000564583	0.000549324	-3.05192e-05	1.52579e-05
	49	0.00105287	0.000457772	0.000549327	-7.62933e-05	1.76562e-09
	50	0.000930799	0.000473029	0.000564583	-1.1687e-09	1.52579e-05
	51	0.000900281	0.00044251	0.000503547	-1.52602e-05	1.52579e-05
	52	0.00074769	0.000473028	0.000350955	-3.05202e-05	-1.52612e-05
	53	0.000701913	0.000442509	0.00043488	-4.57792e-05	1.52569e-05
	54	0.000701913	0.00105287	0.000442509	-3.05202e-05	-1.52612e-05
	55	0.000686656	0.00109865	0.000427252	-1.90593e-10	-1.90593e-10
	56	0.000656136	0.00105287	0.000503546	-6.10382e-05	3.05159e-05
	57	0.000656139	0.000991837	0.00047303	-6.10353e-05	1.52598e-05
	58	0.000564589	0.00111391	0.00038148	-7.62902e-05	1.52639e-05
	59	0.00056458	0.000991832	0.00039673	-3.05221e-05	-1.52631e-05
	60	0.000503551	0.00157168	0.000320442	-4.57741e-05	4.578e-05
	61	0.000488293	0.00256352	0.000289925	-4.57731e-05	3.0522e-05
	62	0.000457769	0.00233463	0.000259401	-4.57792e-05	4.57749e-05
	63	0.000473033	0.00192264	0.000274665	-9.15512e-05	2.96266e-09
	64	0.000457772	0.00196841	0.000305181	-4.57761e-05	-1.5258e-05
	65	0.00042725	0.00184634	0.000350955	-1.52619e-05	1.52561e-05
	66	0.000396736	0.00183108	0.000289922	-7.62941e-05	-1.5258e-05
	67	0.000411996	0.00169375	0.0003357	-6.10341e-05	3.052e-05
	68	0.000442511	0.00154116	0.00028992	-7.62961e-05	-9.49768e-10
	69	0.000396731	0.00154116	0.000289918	-1.52621e-05	-3.12491e-09
	70	0.000427253	0.00178531	0.000244144	-0.000106813	2.83384e-11
	71	0.000381477	0.00172427	0.000259404	-3.0517e-05	1.526e-05
	72	0.000335694	0.00172426	0.000274658	-4.57819e-05	-1.52639e-05
	73	0.000366218	0.00169375	0.000427254	-4.57761e-05	1.526e-05
	74	0.000289925	0.00151065	0.00125124	3.18159e-09	3.18159e-09
	75	0.000411989	0.0014496	0.00132753	-6.10409e-05	-4.8622e-09
	76	0.000534062	0.00123598	0.0011902	-9.1558e-05	-3.88409e-09
	77	0.000457774	0.00137332	0.00135806	-4.57739e-05	2.28917e-05
	78	0.000457767	0.00120546	0.000915537	-1.52629e-05	3.05142e-05
	79	0.000503549	0.0013428	0.000930802	3.05193e-05	4.57783e-05
	80	0.000480663	0.0010071	0.00106814	-4.57729e-05	4.57812e-05
	81	0.000381478	0.00112917	0.000961321	6.10383e-05	6.10383e-05
	82	0.000427253	0.00111391	0.000976578	-4.57768e-05	6.10363e-05
	83	0.000427252	0.00107576	0.00100709	-1.52598e-05	6.10354e-05
	84	0.000442512	0.00094606	0.000900283	-6.10358e-05	6.10363e-05
	85	0.000381474	0.000885022	0.000839244	-7.62968e-05	3.05163e-05
	86	0.000396734	0.000793468	0.000823986	-3.05188e-05	4.57763e-05
	87	0.000350962	0.000747696	0.000732437	-1.52546e-05	1.52634e-05
	88	0.000457773	0.000778213	0.000686658	-1.52566e-05	7.62975e-05
	89	0.000411996	0.000793472	0.000671399	0.000549327	4.57795e-05
	90	0.000350961	0.000854509	0.000686659	0.000457774	3.05214e-05
	91	0.000610365	0.000762955	0.000778214	0.000442516	1.52634e-05
	92	0.000534063	0.000701912	0.00106813	0.000335696	3.05154e-05
	93	0.000579838	0.000686651	0.00103761	0.000289917	1.52544e-05
	94	0.00054932	0.000671392	0.00109865	0.000350953	0.000122068
	95	0.000534069	0.000595105	0.000946063	0.000274666	3.05214e-05
	96	0.00053407	0.000625624	0.00112917	0.00022889	4.37863e-09
	97	0.000442514	0.000762954	0.00102236	0.000259406	1.52614e-05
	98	0.00042725	0.00073243	0.00103761	0.000244142	3.05154e-05
	99	0.000488292	0.000732436	0.00115969	0.00021363	1.52624e-05
	100	0.000572211	0.000717172	0.00105287	0.000213624	3.05156e-05
	101	0.00061036	0.000549324	0.000991836	0.00122072	3.05175e-05
	102	0.000411992	0.000366215	0.00076295	0.00128176	-1.52605e-05
	103	0.000549323	0.000396733		0.00250248	-1.49001e-09
	104	0.000549322	0.000381473		0.00318913	-2.46812e-09
	105	0.000595102	0.000366217		0.00271611	3.05185e-05
	106	0.000518805	0.000381474		0.00241092	-1.52605e-05
	107	0.000549323	0.000396733		0.00169375	1.52575e-05
	108	0.000534064	0.000411992		0.00138857	-1.52605e-05
	109	0.000625616	0.000366213		0.00112916	-3.44623e-09
	110	0.000595103	0.000396736		0.00102236	1.52605e-05
	111	0.000991836	0.000335698		0.00112917	-1.52595e-05
	112	0.000991834	0.000305178		0.00141909	1.52566e-05
	113	0.000946056	0.000305177		0.0012665	-1.52625e-05
	114	0.000915542	0.00032044		0.000854506	4.66201e-10
	115	0.00112917	0.000259403		0.000701914	-5.11906e-10
	116	0.00137331	0.000335698		0.000625619	-5.11906e-10
	117	0.000747691	0.000228884		0.000717173	-1.52605e-05
	118	0.000808733	0.000213631		0.000747697	1.52636e-05
	119	0.000762947	0.000259399		0.000732429	-1.52634e-05
	120	0.000854501	0.000259399		0.000610356	-3.05225e-05
	121	0.000823985	0.000320437		0.000595099	0.000228883
	122	0.000625623	0.000228888		0.000534068	0.000442514
	123	0.000778214	0.000228889		0.000488292	0.000396738
	124	0.000778214	0.000305184		0.000564587	0.000350961
	125	0.000732437	0.00036622		0.000503551	0.000396738
	126	0.000579843	0.000427252		0.00062562	0.000381475
	127	0.000732437	0.000289925		0.000640883	0.000350961
	128	0.000656143	0.000122077		0.00070192	0.000320444
	129	0.000686658			0.000625622	0.000259405
	130	0.000610363			0.00080873	0.000228887
	131	0.000602729			0.000686654	0.000198365
	132	0.000656139			0.000671398	0.000213627
	133	0.00064088			0.000732434	0.000198368
	134	0.000656139			0.000549325	0.000183109
	135	0.00080873			0.000473031	0.000366218
	136	0.000640882			0.000518809	0.000328072
	137	0.000701919			0.000564587	0.000305184
	138	0.000694286			0.00047303	0.000259404
	139	0.000396738			0.000335702	0.000244148
	140	0.000274665			0.00035096	0.000137334

## Sheet: Fig. 2e
	Fig. 2e | Examples of median AF647-siRNA fluorescence intensities measured in individual tracked cells, using a cell mask (lipoplexes removed). Cells were treated with 0.67 nM lipoplexed siRNA. Temporal resolution is 5 min. N = cells.
		AF647-siRNA fluorescence intensity (arb. units)
		Cells →
	Frame	1	2	3	4	5
	0	1.52601e-05	3.05192e-05	-1.52579e-05	-3.05169e-05	1.52601e-05
	1	-1.52579e-05	1.52601e-05	1.52601e-05	-3.05169e-05	1.10883e-09
	2	1.52601e-05	1.52601e-05	1.52601e-05	-4.5776e-05	3.05192e-05
	3	3.05201e-05	3.05201e-05	3.05201e-05	2.08693e-09	3.05201e-05
	4	2.08693e-09	2.08693e-09	1.52611e-05	-4.5775e-05	2.08693e-09
	5	-3.05189e-05	-8.47387e-10	-8.47387e-10	-4.57779e-05	1.52582e-05
	6	-1.52569e-05	1.52611e-05	2.08693e-09	-4.5775e-05	2.08693e-09
	7	2.28838e-05	1.52543e-05	-3.05228e-05	-4.57818e-05	-1.52638e-05
	8	1.52562e-05	1.52562e-05	-2.8036e-09	-1.52618e-05	-1.52618e-05
	9	-1.52608e-05	3.05162e-05	3.05162e-05	-4.57789e-05	1.52572e-05
	10	-4.75981e-09	3.05133e-05	-1.52638e-05	-3.05228e-05	-3.05228e-05
	11	-1.52628e-05	4.57733e-05	-3.78171e-09	-4.57808e-05	-1.52628e-05
	12	-1.52638e-05	3.05133e-05	-1.52638e-05	-4.75981e-09	-3.05228e-05
	13	-2.8036e-09	-2.8036e-09	-2.8036e-09	-3.05208e-05	1.52562e-05
	14	-1.82549e-09	3.05162e-05	3.05162e-05	-1.82549e-09	3.05162e-05
	15	1.52633e-05	3.05223e-05	1.52633e-05	-3.05138e-05	1.52633e-05
	16	-1.52638e-05	1.52543e-05	3.05133e-05	-4.75981e-09	1.52543e-05
	17	-1.52548e-05	4.26208e-09	-1.52548e-05	-3.05138e-05	-1.52548e-05
	18	1.52603e-05	3.05194e-05	1.32776e-09	-4.57757e-05	1.32776e-09
	19	-6.28456e-10	3.05174e-05	1.52584e-05	-3.05187e-05	-6.28456e-10
	20	3.49651e-10	3.05184e-05	3.05184e-05	-6.10357e-05	1.52594e-05
	21	-1.52577e-05	3.05194e-05	4.57784e-05	-3.05167e-05	4.57784e-05
	22	3.49651e-10	3.05184e-05	1.52594e-05	-4.57767e-05	1.52594e-05
	23	1.32776e-09	1.52603e-05	1.32776e-09	-1.52577e-05	-1.52577e-05
	24	-3.05216e-05	1.52555e-05	-3.05216e-05	-1.52626e-05	-3.05216e-05
	25	-1.52626e-05	-1.52626e-05	-1.52626e-05	-4.57806e-05	-3.05216e-05
	26	3.05174e-05	4.57764e-05	-6.28456e-10	-3.05187e-05	-6.28456e-10
	27	-4.57806e-05	1.52555e-05	-1.52626e-05	-1.52626e-05	-3.05216e-05
	28	7.62497e-06	0.00103761	-3.05226e-05	-3.05226e-05	-1.52636e-05
	29	-3.05155e-05	0.00169375	-3.05155e-05	-4.57745e-05	-4.57745e-05
	30	-1.52555e-05	0.0012665	3.5029e-09	-4.57736e-05	-3.05145e-05
	31	3.05176e-05	0.00108339	1.52586e-05	-3.05185e-05	1.52586e-05
	32	4.57767e-05	0.000991836	-4.09524e-10	-4.57775e-05	-3.05185e-05
	33	4.57727e-05	0.000885019	-4.32195e-09	-1.52633e-05	-4.32195e-09
	34	1.52576e-05	0.000839245	-1.38763e-09	-3.05194e-05	-1.38763e-09
	35	-1.52633e-05	0.000732429	0.000976573	-6.10404e-05	-1.52633e-05
	36	3.05176e-05	0.000732433	0.000885023	-4.57775e-05	-3.05185e-05
	37	-4.32195e-09	0.000686652	0.000808724	-4.57814e-05	-6.10404e-05
	38	-3.34385e-09	0.000656135	0.000793466	-4.57804e-05	-3.05214e-05
	39	4.69994e-09	0.000610366	0.000656143	-1.52543e-05	-4.57724e-05
	40	1.52567e-05	0.000610359	0.000671395	-4.57794e-05	-1.52614e-05
	41	0.00180057	0.000564585	0.000762952	-4.57763e-05	1.52598e-05
	42	0.00157168	0.000564581	0.000686654	-3.05204e-05	-2.36574e-09
	43	0.00138857	0.000556956	0.000625622	-6.10343e-05	-1.52573e-05
	44	0.0012665	0.000549329	0.000656142	-6.10324e-05	3.72183e-09
	45	0.00120547	0.000564587	0.000595105	-6.10333e-05	2.74373e-09
	46	0.00102236	0.000518809	0.000534069	-3.05153e-05	-3.05153e-05
	47	0.00105288	0.000564587	0.000518809	-6.10333e-05	2.74373e-09
	48	0.000961317	0.000534065	0.000534065	-3.05192e-05	-1.1687e-09
	49	0.00109865	0.000457772	0.000549327	-7.62933e-05	-1.52573e-05
	50	0.000991835	0.000473029	0.000564583	-1.1687e-09	-1.1687e-09
	51	0.00091554	0.000457769	0.000534065	-1.52602e-05	-1.1687e-09
	52	0.000808726	0.000457769	0.00042725	-3.05202e-05	-1.52612e-05
	53	0.000717172	0.000442509	0.000473028	-4.57792e-05	-2.14681e-09
	54	0.000732431	0.00105287	0.000473028	-4.57792e-05	-1.52612e-05
	55	0.000732433	0.00108339	0.000442511	-1.52592e-05	-1.90593e-10
	56	0.000686654	0.00103761	0.000503546	-6.10382e-05	1.52569e-05
	57	0.000701916	0.000976578	0.000457771	-7.62943e-05	7.87514e-10
	58	0.000610366	0.00106814	0.000411999	-7.62902e-05	-1.52541e-05
	59	0.000625616	0.000976573	0.000442508	-4.57812e-05	-3.05221e-05
	60	0.000564587	0.00158694	0.000411997	-4.57741e-05	1.5262e-05
	61	0.000564588	0.00305181	0.00036622	-4.57731e-05	1.5263e-05
	62	0.000534064	0.00274662	0.000335696	-4.57792e-05	3.05159e-05
	63	0.000549328	0.00224308	0.000366219	-9.15512e-05	2.96266e-09
	64	0.000549326	0.00210575	0.000366218	-4.57761e-05	-1.5258e-05
	65	0.000534063	0.00187686	0.000411991	-1.52619e-05	1.52561e-05
	66	0.000534067	0.00181582	0.000366218	-7.62941e-05	-3.0517e-05
	67	0.00050355	0.00166324	0.000396737	-6.10341e-05	1.5261e-05
	68	0.000564583	0.00155642	0.000366216	-9.15551e-05	-9.49768e-10
	69	0.000488286	0.00151064	0.000381472	-1.52621e-05	-1.52621e-05
	70	0.000503548	0.00172427	0.00030518	-0.000106813	2.83384e-11
	71	0.000427254	0.00164798	0.00032044	-4.57761e-05	1.00645e-09
	72	0.00039673	0.00172426	0.000335694	-6.10409e-05	-3.05229e-05
	73	0.000442513	0.00164798	0.000503549	-7.62941e-05	1.00645e-09
	74	0.000411997	0.00148013	0.00140383	-3.05149e-05	3.18159e-09
	75	0.000518802	0.0014496	0.00146486	-6.10409e-05	-4.8622e-09
	76	0.000610357	0.00125124	0.00135805	-7.6299e-05	-1.52629e-05
	77	0.000564587	0.00131228	0.00151065	-4.57739e-05	1.52622e-05
	78	0.00056458	0.00118257	0.00108339	-3.05219e-05	1.52551e-05
	79	0.000595103	0.00128176	0.00112917	1.22538e-09	3.05193e-05
	80	0.000549329	0.00103762	0.0012665	-6.10319e-05	3.05222e-05
	81	0.000488291	0.00106813	0.00111391	3.05202e-05	4.57793e-05
	82	0.000564584	0.00108339	0.00115969	-3.05178e-05	3.05183e-05
	83	0.000579842	0.00105287	0.00112917	-3.05188e-05	4.57763e-05
	84	0.000579843	0.000976578	0.000991837	-3.05178e-05	3.05183e-05
	85	0.000488287	0.00091554	0.000961317	-4.57788e-05	-1.70894e-09
	86	0.000488288	0.000854504	0.0009308	-4.57778e-05	1.52583e-05
	87	0.000427257	0.000823992	0.000808733	-1.52546e-05	4.37863e-09
	88	0.000518809	0.000869767	0.000778213	-3.05156e-05	4.57795e-05
	89	0.00050355	0.00082399	0.000762954	0.00082399	3.05205e-05
	90	0.000488292	0.000854509	0.000793473	0.000595105	1.52624e-05
	91	0.000717178	0.000823992	0.000915546	0.000549329	4.37863e-09
	92	0.000747689	0.000778207	0.00131227	0.00042725	1.52563e-05
	93	0.000717169	0.000778205	0.00131227	0.000366212	-4.64326e-09
	94	0.000671392	0.000762946	0.00135805	0.000366212	7.62905e-05
	95	0.0006714	0.000717177	0.00119021	0.000289925	3.40052e-09
	96	0.000717178	0.00068666	0.00128176	0.000259408	4.37863e-09
	97	0.000579845	0.000808731	0.00120547	0.000259406	2.42242e-09
	98	0.000564581	0.000808725	0.00117494	0.00027466	1.52563e-05
	99	0.000564587	0.000823991	0.00123598	0.00021363	3.40052e-09
	100	0.000564581	0.000823985	0.0011902	0.000198365	1.52566e-05
	101	0.000518806	0.000686655	0.00109865	0.0016022	1.52585e-05
	102	0.000396733	0.000549323	0.000900281	0.00170901	-1.52605e-05
	103	0.000518805	0.0005951		0.00358587	-1.52605e-05
	104	0.00057984	0.000564581		0.00323491	-2.46812e-09
	105	0.000564584	0.000549325		0.002739	1.52595e-05
	106	0.000549323	0.000549323		0.0024567	-3.05195e-05
	107	0.000564582	0.000579841		0.00169375	-1.49001e-09
	108	0.000564582	0.000610359		0.00143435	-1.52605e-05
	109	0.000671394	0.000610357		0.0011902	-3.44623e-09
	110	0.000656139	0.000671398		0.00103762	1.52605e-05
	111	0.00111391	0.000625619		0.00112917	-5.11906e-10
	112	0.00105287	0.00057984		0.00141909	-2.46812e-09
	113	0.00102235	0.000595098		0.0012665	-1.52625e-05
	114	0.00102236	0.00062562		0.000854506	4.66201e-10
	115	0.00120546	0.000534065		0.000701914	-1.52595e-05
	116	0.00129702	0.000595101		0.000625619	-1.52595e-05
	117	0.000961317	0.000473028		0.000717173	-1.52605e-05
	118	0.000946064	0.000488293		0.000747697	4.59756e-09
	119	0.000823983	0.000488284		0.000732429	-1.52634e-05
	120	0.000854501	0.000564579		0.000610356	-3.05225e-05
	121	0.000854503	0.000625617		0.000595099	0.000228883
	122	0.000732436	0.000473032		0.000534068	0.000564586
	123	0.00083925	0.000473033		0.000488292	0.00051881
	124	0.000793473	0.00052644		0.000564587	0.000473033
	125	0.000793473	0.000579846		0.000503551	0.00051881
	126	0.000701915	0.000640879		0.00062562	0.000518806
	127	0.000747696	0.000396738		0.000656142	0.00051881
	128	0.000762956	0.000244149		0.00070192	0.000473034
	129	0.000762953			0.000625622	0.000427254
	130	0.000732435			0.00080873	0.000411995
	131	0.000671395			0.000686654	0.000396732
	132	0.000732434			0.000671398	0.000396735
	133	0.000701916			0.000732434	0.000381476
	134	0.000671398			0.000549325	0.000366217
	135	0.000732435			0.000473031	0.000473031
	136	0.000686659			0.000549327	0.000473032
	137	0.000701919			0.000656142	0.000427256
	138	0.000701916			0.000564584	0.000366217
	139	0.000442515			0.000442515	0.000427256
	140	0.000427255			0.000488291	0.00035096

## Sheet: Fig. 2f
	Fig. 2f | Examples of median AF647-siRNA fluorescence intensities measured in individual tracked cells, using a cell mask (lipoplexes removed) with a median filtering of the measurements using a 5-frame moving window. Cells were treated with 0.67 nM lipoplexed siRNA. Temporal resolution is 5 min. N = cells.
		AF647-siRNA fluorescence intensity (arb. units)
		Cells →
	Frame	1	2	3	4	5
	0	1.52601e-05	1.52601e-05	1.52601e-05	-3.05169e-05	1.52601e-05
	1	1.52601e-05	2.28896e-05	1.52601e-05	-3.05169e-05	2.28896e-05
	2	1.52601e-05	1.52601e-05	1.52601e-05	-3.05169e-05	1.52601e-05
	3	2.08693e-09	1.52601e-05	1.52601e-05	-4.5775e-05	1.52582e-05
	4	2.08693e-09	1.52601e-05	1.52601e-05	-4.5775e-05	1.52582e-05
	5	2.08693e-09	1.52543e-05	2.08693e-09	-4.5775e-05	2.08693e-09
	6	2.08693e-09	1.52543e-05	-8.47387e-10	-4.5775e-05	2.08693e-09
	7	-1.52569e-05	1.52562e-05	-8.47387e-10	-4.57779e-05	2.08693e-09
	8	-4.75981e-09	1.52611e-05	-2.8036e-09	-4.5775e-05	-1.52618e-05
	9	-4.75981e-09	3.05133e-05	-3.78171e-09	-4.57789e-05	-1.52628e-05
	10	-1.52608e-05	3.05133e-05	-3.78171e-09	-3.05228e-05	-1.52628e-05
	11	-1.52608e-05	3.05133e-05	-3.78171e-09	-3.05228e-05	-1.52628e-05
	12	-4.75981e-09	3.05133e-05	-3.78171e-09	-3.05208e-05	-1.52628e-05
	13	-2.8036e-09	3.05162e-05	-2.8036e-09	-3.05138e-05	1.52562e-05
	14	-2.8036e-09	3.05133e-05	1.52633e-05	-4.75981e-09	1.52562e-05
	15	-2.8036e-09	1.52543e-05	1.52633e-05	-3.05138e-05	1.52562e-05
	16	-1.82549e-09	3.05162e-05	1.52633e-05	-3.05138e-05	1.52543e-05
	17	-6.28456e-10	3.05174e-05	1.52584e-05	-3.05138e-05	1.32776e-09
	18	-6.28456e-10	3.05174e-05	1.52584e-05	-3.05187e-05	1.32776e-09
	19	-6.28456e-10	3.05184e-05	1.52584e-05	-3.05187e-05	1.32776e-09
	20	3.49651e-10	3.05184e-05	1.52594e-05	-4.57757e-05	1.52594e-05
	21	3.49651e-10	3.05184e-05	1.52594e-05	-3.05187e-05	1.52594e-05
	22	3.49651e-10	3.05184e-05	1.52594e-05	-3.05167e-05	1.52594e-05
	23	-1.52577e-05	1.52603e-05	1.32776e-09	-3.05167e-05	-1.52577e-05
	24	3.49651e-10	1.52603e-05	-6.28456e-10	-3.05187e-05	-1.52577e-05
	25	-1.52626e-05	1.52555e-05	-1.52626e-05	-1.52626e-05	-3.05216e-05
	26	-1.52626e-05	1.52555e-05	-1.52626e-05	-3.05187e-05	-3.05216e-05
	27	-1.52626e-05	4.57764e-05	-1.52626e-05	-3.05226e-05	-3.05216e-05
	28	-1.52555e-05	0.00103761	-1.52626e-05	-3.05226e-05	-3.05145e-05
	29	-1.52555e-05	0.00108339	-1.52626e-05	-3.05226e-05	-3.05145e-05
	30	7.62497e-06	0.00108339	-4.09524e-10	-4.57736e-05	-3.05145e-05
	31	3.05176e-05	0.00108339	-4.09524e-10	-4.57736e-05	-3.05145e-05
	32	3.05176e-05	0.000991836	-4.09524e-10	-3.05194e-05	-4.32195e-09
	33	3.05176e-05	0.000885019	-4.09524e-10	-3.05194e-05	-4.32195e-09
	34	3.05176e-05	0.000839245	-4.09524e-10	-4.57775e-05	-1.52633e-05
	35	1.52576e-05	0.000732433	0.000808724	-4.57775e-05	-1.52633e-05
	36	-3.34385e-09	0.000732429	0.000808724	-4.57804e-05	-3.05185e-05
	37	-3.34385e-09	0.000686652	0.000808724	-4.57804e-05	-3.05214e-05
	38	4.69994e-09	0.000656135	0.000793466	-4.57794e-05	-3.05214e-05
	39	4.69994e-09	0.000610366	0.000762952	-4.57794e-05	-3.05214e-05
	40	1.52567e-05	0.000610359	0.000686654	-4.57763e-05	-1.52614e-05
	41	0.00138857	0.000564585	0.000671395	-4.57763e-05	-1.52573e-05
	42	0.00138857	0.000564581	0.000671395	-4.57794e-05	-2.36574e-09
	43	0.00138857	0.000564581	0.000656142	-6.10324e-05	2.74373e-09
	44	0.0012665	0.000556956	0.000625622	-6.10324e-05	-2.36574e-09
	45	0.00120547	0.000556956	0.000595105	-6.10333e-05	2.74373e-09
	46	0.00105288	0.000549329	0.000534069	-6.10324e-05	2.74373e-09
	47	0.00105288	0.000534065	0.000534069	-6.10333e-05	-1.1687e-09
	48	0.00102236	0.000518809	0.000534069	-3.05192e-05	-1.1687e-09
	49	0.000991835	0.000473029	0.000534065	-3.05192e-05	-1.1687e-09
	50	0.000961317	0.000457772	0.000534065	-3.05192e-05	-1.1687e-09
	51	0.00091554	0.000457769	0.000534065	-3.05202e-05	-2.14681e-09
	52	0.000808726	0.000457769	0.000473028	-3.05202e-05	-2.14681e-09
	53	0.000732433	0.000457769	0.000473028	-3.05202e-05	-2.14681e-09
	54	0.000732431	0.00103761	0.000473028	-4.57792e-05	-2.14681e-09
	55	0.000717172	0.00103761	0.000473028	-4.57792e-05	-1.90593e-10
	56	0.000701916	0.00105287	0.000457771	-6.10382e-05	-1.90593e-10
	57	0.000686654	0.00103761	0.000442511	-6.10382e-05	-1.90593e-10
	58	0.000625616	0.00103761	0.000442508	-6.10382e-05	7.87514e-10
	59	0.000610366	0.00106814	0.000411999	-4.57812e-05	7.87514e-10
	60	0.000564588	0.00158694	0.000411997	-4.57792e-05	1.5262e-05
	61	0.000564587	0.00224308	0.00036622	-4.57792e-05	1.5262e-05
	62	0.000549328	0.00224308	0.000366219	-4.57761e-05	1.5262e-05
	63	0.000549326	0.00224308	0.000366219	-4.57761e-05	1.52561e-05
	64	0.000534067	0.00210575	0.000366218	-4.57792e-05	2.96266e-09
	65	0.000534067	0.00187686	0.000366219	-6.10341e-05	2.96266e-09
	66	0.000534067	0.00181582	0.000366218	-6.10341e-05	-9.49768e-10
	67	0.000534063	0.00166324	0.000381472	-6.10341e-05	-9.49768e-10
	68	0.00050355	0.00166324	0.000366218	-7.62941e-05	-9.49768e-10
	69	0.000503548	0.00164798	0.000366216	-6.10341e-05	2.83384e-11
	70	0.000488286	0.00164798	0.000335694	-6.10409e-05	-9.49768e-10
	71	0.000442513	0.00164798	0.000335694	-6.10409e-05	2.83384e-11
	72	0.000427254	0.00164798	0.000335694	-6.10409e-05	1.00645e-09
	73	0.000427254	0.00164798	0.000503549	-6.10409e-05	1.00645e-09
	74	0.000442513	0.00148013	0.00135805	-6.10409e-05	-4.8622e-09
	75	0.000518802	0.0014496	0.00140383	-6.10409e-05	1.00645e-09
	76	0.00056458	0.00131228	0.00140383	-4.57739e-05	3.18159e-09
	77	0.000564587	0.00128176	0.00135805	-4.57739e-05	1.52551e-05
	78	0.000564587	0.00125124	0.0012665	-4.57739e-05	1.52622e-05
	79	0.00056458	0.00118257	0.00112917	-3.05219e-05	3.05193e-05
	80	0.00056458	0.00108339	0.00112917	-3.05178e-05	3.05193e-05
	81	0.000564584	0.00106813	0.00112917	-3.05178e-05	3.05222e-05
	82	0.000564584	0.00105287	0.00112917	-3.05178e-05	3.05222e-05
	83	0.000564584	0.00105287	0.00111391	-3.05178e-05	3.05183e-05
	84	0.000564584	0.000976578	0.000991837	-3.05188e-05	3.05183e-05
	85	0.000488288	0.00091554	0.000961317	-3.05188e-05	1.52583e-05
	86	0.000488288	0.000869767	0.0009308	-3.05178e-05	1.52583e-05
	87	0.000488288	0.000854504	0.000808733	-3.05156e-05	1.52583e-05
	88	0.000488292	0.000854504	0.000793473	-1.52546e-05	1.52624e-05
	89	0.00050355	0.000823992	0.000793473	0.000549329	1.52624e-05
	90	0.000518809	0.000823992	0.000793473	0.000549329	1.52624e-05
	91	0.000717169	0.00082399	0.000915546	0.000549329	1.52563e-05
	92	0.000717169	0.000778207	0.00131227	0.00042725	1.52563e-05
	93	0.000717169	0.000778205	0.00131227	0.000366212	4.37863e-09
	94	0.000717169	0.000762946	0.00131227	0.000366212	4.37863e-09
	95	0.0006714	0.000762946	0.00128176	0.000289925	3.40052e-09
	96	0.000671392	0.000762946	0.00120547	0.00027466	4.37863e-09
	97	0.000579845	0.000808725	0.00120547	0.000259408	3.40052e-09
	98	0.000564587	0.000808731	0.00120547	0.000259406	4.37863e-09
	99	0.000564581	0.000808731	0.0011902	0.000259406	1.52563e-05
	100	0.000564581	0.000808725	0.00117494	0.00027466	1.52563e-05
	101	0.000518806	0.000686655	0.00114443	0.0016022	3.40052e-09
	102	0.000518806	0.0005951	0.00109865	0.00170901	-2.46812e-09
	103	0.000518806	0.000564581		0.002739	-2.46812e-09
	104	0.000549323	0.000549325		0.002739	-1.52605e-05
	105	0.000564582	0.000564581		0.002739	-2.46812e-09
	106	0.000564582	0.000564581		0.0024567	-2.46812e-09
	107	0.000564582	0.000579841		0.00169375	-3.44623e-09
	108	0.000564582	0.000610357		0.00143435	-3.44623e-09
	109	0.000656139	0.000610359		0.0011902	-1.49001e-09
	110	0.000671394	0.000610359		0.0011902	-2.46812e-09
	111	0.00102235	0.000610357		0.0011902	-2.46812e-09
	112	0.00102236	0.000625619		0.00112917	-5.11906e-10
	113	0.00105287	0.000595098		0.00112917	-2.46812e-09
	114	0.00105287	0.000595098		0.000854506	-1.52595e-05
	115	0.00102236	0.000595098		0.000717173	-1.52595e-05
	116	0.00102236	0.000534065		0.000717173	-1.52595e-05
	117	0.000961317	0.000488293		0.000717173	-1.52595e-05
	118	0.000946064	0.000488293		0.000717173	-1.52605e-05
	119	0.000854503	0.000488293		0.000717173	-1.52605e-05
	120	0.000854501	0.000488293		0.000610356	4.59756e-09
	121	0.00083925	0.000488284		0.000595099	0.000228883
	122	0.00083925	0.00052644		0.000564587	0.000473033
	123	0.000793473	0.00052644		0.000534068	0.00051881
	124	0.000793473	0.00052644		0.000534068	0.00051881
	125	0.000793473	0.00052644		0.000564587	0.00051881
	126	0.000762956	0.00052644		0.00062562	0.000518806
	127	0.000762953	0.000488292		0.000625622	0.000518806
	128	0.000747696	0.000396738		0.000656142	0.000473034
	129	0.000747696			0.000686654	0.000427254
	130	0.000732435			0.000686654	0.000411995
	131	0.000732434			0.000686654	0.000396735
	132	0.000701916			0.000686654	0.000396732
	133	0.000701916			0.000671398	0.000396732
	134	0.000701916			0.000549327	0.000396735
	135	0.000701916			0.000549327	0.000427256
	136	0.000701916			0.000549327	0.000427256
	137	0.000701916			0.000549327	0.000427256
	138	0.000686659			0.000549327	0.000427256
	139	0.000442515			0.000488291	0.000366217
	140	0.000442515			0.000442515	0.00035096

## Sheet: Fig. 3b
	Fig. 3b | Measurements of cytosolic AF647-siRNA in single cells from confocal microscopy images of HeLa cells expressing YFP-galectin-9. t = 0 is the first imaging timepoint with detectable de novo YFP-galectin-9 recruitment to lipoplex-containing vesicles. Temporal resolution is 5 min. N = cells.
		AF647-siRNA fluorescence intensity (arb. units)
		Cells →
	Frame	1	2	3	4	5	6	7	8	9	10	11	12	13	14	15	16	17	18	19	20	21	22	23	24	25	26	27	28	29	30	31	32	33	34	35	36	37	38	39	40	41	42	43	44	45	46	47	48
	-40															0.000167853	-6.10402e-05	6.10371e-05	-3.05161e-05	0.000152594		0.00053407															3.05149e-05		9.155e-05	6.10381e-05			2.28854e-05	9.15561e-05	-7.62958e-05	6.10354e-05	0.000152592	0.000381475
	-39															0.000183104	-6.10402e-05	6.10381e-05	-3.05161e-05	0.000137328		0.000534066															4.57739e-05		9.155e-05	4.57791e-05			7.62971e-05	7.62991e-05	-4.57819e-05	6.10342e-05	0.000213625	0.000381475
	-38															0.000183104	-6.10402e-05	0.000122074	-3.0518e-05	0.000198362	-9.15529e-05	0.000534061														0.000259401	4.57739e-05		6.1041e-05	6.10381e-05			7.62971e-05	6.10351e-05	-4.57819e-05	6.10342e-05	0.000213626	0.000381475
	-37															0.000183104	-7.62921e-05	6.10371e-05	-3.0518e-05	0.000198362	-7.62939e-05															0.000259403	3.05149e-05		6.1041e-05	9.15581e-05			7.62971e-05	7.62981e-05	-6.1039e-05	6.10354e-05	0.000213626	0.000381471
	-36														0.000183112	0.000183104	-7.62921e-05	7.62961e-05	-3.05188e-05	0.00018311	-6.10349e-05															0.000259405	1.52549e-05		4.5781e-05	9.15581e-05			3.05191e-05	7.62981e-05	-6.1039e-05	9.15512e-05	0.000213626	0.00035096
	-35													7.62988e-05	0.000167853	9.15571e-05	-7.62921e-05	0.000122074	-3.05188e-05	0.00016785	-1.52627e-05	0.000534066													1.52618e-05	0.000259405	2.96266e-09		6.1033e-05	6.10351e-05			3.05171e-05	7.62922e-05	-6.1039e-05	9.15512e-05	0.000228885	0.000259405
	-34												7.62988e-05	6.86659e-05	0.000152594	9.15561e-05	-7.62921e-05	0.000122074	-1.52549e-05	0.00018311	-1.52598e-05	0.000473029												1.52547e-05	2.28888e-05	0.000259401	1.00645e-09		6.1033e-05	6.10371e-05			1.52632e-05	7.62922e-05	-6.1039e-05	9.15512e-05	0.000244148	0.000259403
	-33												6.86658e-05	6.1033e-05	0.000152592	9.15561e-05	-7.62921e-05	0.000122074	1.52561e-05	0.00018311	-1.52598e-05	0.000411992												2.28868e-05	3.05159e-05	0.000244141	-7.63361e-06		4.578e-05	6.10351e-05	0.000213627		3.05171e-05	7.62922e-05	-6.1039e-05	4.57793e-05	0.000244148	0.000183109
	-32												6.10327e-05	6.1033e-05	0.000152587	9.15571e-05	-7.62902e-05	0.000228885	1.52561e-05	0.000244146	-1.52627e-05	0.000381474												3.05188e-05	3.05159e-05	0.000213623	-7.63361e-06		4.578e-05	6.10351e-05	0.000209812		3.05132e-05	7.62922e-05	-6.10339e-05	3.05212e-05	0.000152592	0.000152589
	-31												6.10327e-05	4.57788e-05	0.000152587	9.15571e-05	-7.62931e-05	0.000251774	1.52561e-05	0.000244147	-1.52627e-05	0.000343323												3.05188e-05	3.05159e-05	0.000183109	-7.63361e-06		4.578e-05	6.10371e-05	0.000205996		1.52632e-05	7.62922e-05	-3.05198e-05	3.05173e-05	0.000137329	0.000152589
	-30												6.10327e-05	4.57788e-05	0.000152588	7.62981e-05	-9.15502e-05	0.00039673	-1.52639e-05	0.000244147	-1.52598e-05	0.000244148												1.52547e-05	3.05198e-05	0.000183109	-1.52551e-05		4.578e-05	6.10371e-05	0.000152587		1.52632e-05	0.000198364	-3.05198e-05	-1.70894e-09	0.000137329	0.000152589
	-29												6.10369e-05	4.57788e-05	0.000137328	0.000106812	-7.62941e-05	0.00039673	-1.52639e-05	0.000244147	-1.52556e-05	0.000137331												2.74373e-09	3.05198e-05	0.000213623	-1.52631e-05		4.5781e-05	4.57812e-05	0.000137335		1.52632e-05	0.000198364	-3.05198e-05	-1.70894e-09	0.000137329	0.000167849
	-28												6.10369e-05	4.57739e-05	0.000137328	9.15571e-05	-7.62941e-05	0.000411991	-1.52639e-05	0.000289923	-1.70894e-09	7.62956e-05												-2.14681e-09	3.05159e-05	0.000213629	-1.52631e-05		4.5781e-05	9.15512e-05	0.000137335		1.52571e-05	0.000198365	-1.52637e-05	-1.70894e-09	0.000167845	0.000167849
	-27												0.00010681	4.57739e-05	0.000137335	9.15571e-05	-7.62941e-05	0.00039673	1.52602e-05	0.000274659	-1.70894e-09	7.62956e-05												-3.05212e-05	3.05159e-05	0.000228889	-1.52631e-05	1.5262e-05	6.10351e-05	9.15512e-05	0.000137335		1.52571e-05	0.000198365	-1.52637e-05	3.05134e-05	0.000183109	0.000167849
	-26												0.00010681	1.5263e-05	0.000122076	0.000106815	-1.5258e-05	0.000381475	1.52602e-05	0.000244144	-1.52546e-05	0.000137331											-6.10333e-05	-4.57753e-05	3.05149e-05	0.000259399	-1.52561e-05	2.28885e-05	6.10351e-05	4.57812e-05	0.000137326		1.52571e-05	0.000198365	-1.52637e-05	3.05134e-05	0.000183109	0.000167849
	-25												0.000106815	1.5263e-05	0.000122076	0.000106815	-1.5258e-05	0.000350956	1.52602e-05	0.000244144	-1.52556e-05	0.000183106											-5.34074e-05	-3.05212e-05	-1.1687e-09	0.000289917	-1.52561e-05	3.05149e-05	6.10371e-05	7.62902e-05	0.000122069		3.05132e-05	0.000198362	2.20348e-09	3.05173e-05	0.000213626	0.000152591
	-24												0.000106809	1.5263e-05	0.000137335	0.000106815	-9.49768e-10	0.000335696	1.52602e-05	0.000274659	-4.57756e-05	0.000366214											-6.10333e-05	-3.12491e-09	-1.1687e-09	0.000289917	-1.52541e-05	3.05149e-05	6.10402e-05	7.62944e-05	0.000122069		3.05132e-05	0.000198362	2.20348e-09	3.05173e-05	0.000213626	0.000137331
	-23												0.000106809	1.5261e-05	0.000152593	0.000122073	3.05191e-05	0.000320441	2.20348e-09	0.000274659	-6.10356e-05	0.000457768										6.10318e-05	-4.57814e-05	-4.10302e-09	1.52549e-05	0.000289917	-1.52541e-05	4.57791e-05	6.10402e-05	7.62944e-05	0.000137326		3.05132e-05	0.00018311	-2.28902e-05	3.05173e-05	0.000320438	0.000137331
	-22												0.000106809	1.5261e-05	0.000152593	0.000122074	-9.49768e-10	0.000320441	1.22538e-09	0.000244144	-6.10356e-05	0.000625615										6.86624e-05	-4.57753e-05	-3.12491e-09	1.52549e-05	0.000289917	1.5261e-05	6.10381e-05	7.62922e-05	7.62944e-05	0.000137326		3.05132e-05	0.000175481	2.4727e-10	1.52622e-05	0.000320438	0.000137331
	-21												0.000106809	1.5261e-05	0.000152593	0.000122074	-7.62753e-06	0.000305176	1.22538e-09	0.000244143	-6.10356e-05	0.000625615										7.6293e-05	-4.57743e-05	-3.12491e-09	-1.1687e-09	0.000305183	3.0521e-05	6.10381e-05	9.15493e-05	9.15493e-05	0.000137326	7.62922e-05	3.05132e-05	0.000175481	-1.52627e-05	6.10324e-05	0.000320438	0.000137329
	-20												7.62981e-05	2.96266e-09	0.000137334	0.000122074	-9.49768e-10	0.000320441	4.37863e-09	0.000244143	-4.57795e-05	0.000625615										7.6293e-05	-4.57753e-05	-4.10302e-09	-4.57741e-05	0.000335694	3.0522e-05	6.10351e-05	9.15532e-05	0.000122074	0.000137326	0.000118254	4.57802e-05	0.000183107	-1.52627e-05	3.81429e-05	0.00028992	0.000137327
	-19												7.62981e-05	2.96266e-09	0.000122075	0.000122074	4.57771e-05	0.000320441	4.37863e-09	0.00021363	-4.57795e-05	0.000396733										9.15559e-05	-4.57753e-05	-1.52561e-05	-4.57761e-05	0.000350959	3.0521e-05	0.000106817	9.15532e-05	0.000122074	0.000122075	0.000118254	4.57802e-05	0.000175481	-4.64326e-09	6.10324e-05	0.000274663	0.000137329
	-18											-0.000106809	7.62981e-05	2.96266e-09	0.000122075	0.000122072	-7.62753e-06	0.000381478	1.52583e-05	0.000198372	-1.52605e-05	0.000320436										9.15559e-05	-4.57753e-05	-1.5258e-05	-4.57761e-05	0.000350959	3.0522e-05	9.15551e-05	9.15532e-05	0.000122074	0.000122074	7.62922e-05	4.57802e-05	0.000175481	-5.11906e-10	6.10324e-05	0.000152588	0.000137327
	-17											-9.91835e-05	7.62981e-05	2.96266e-09	0.000122074	0.000122072	4.1597e-09	0.000396737	3.05134e-05	0.000198367	-1.52605e-05	0.000198367										9.15569e-05	-4.57802e-05	-1.5258e-05	-6.10351e-05	0.000381472	4.57781e-05	6.86637e-05	9.15573e-05	0.000106815	0.000122071		6.10344e-05	0.000183104	-1.49001e-09	7.62936e-05	0.000137329	0.00012207
	-16										-3.05143e-05	-9.15575e-05	6.104e-05	2.96266e-09	0.000122071	0.000122074	4.57771e-05	0.000396737	3.05134e-05	0.00018311	-1.52586e-05	0.000190742									3.05137e-05	9.15559e-05	-4.57802e-05	-1.52631e-05	-6.10351e-05	0.000381472	4.57791e-05		9.15573e-05	0.000106815	0.000122074		7.62944e-05	0.000167851	-5.11906e-10	7.62946e-05	0.000137327	0.00012207
	-15										-2.28883e-05	-4.57802e-05	6.104e-05	2.96266e-09	0.000122074	0.000289917	1.52561e-05	0.000396737	1.52583e-05	0.00018311	-3.44623e-09	0.000167846									3.05163e-05	7.6292e-05	-4.57802e-05	-1.52631e-05	-6.10402e-05	0.000381472	0.000198364	0.000114442	7.62944e-05	0.000106812	0.000122075	-4.57778e-05	7.62944e-05	0.000122071	-5.11906e-10	7.62946e-05	0.000137329	0.000106812
	-14										-1.52624e-05	-4.57802e-05	6.104e-05	2.96266e-09	0.000137333	0.000289917	1.52561e-05	0.000396731	3.40052e-09	0.00018311	-5.11906e-10	0.000137328								4.57798e-05	3.05188e-05	7.6292e-05	-4.57802e-05	-1.52551e-05	-4.57731e-05	0.000350961	0.000198364	0.000129698	6.10393e-05	0.000106812	0.000167849	-5.34073e-05	7.62944e-05	0.000122075	1.52595e-05	7.62946e-05	0.000152588	6.10336e-05
	-13									0.000122076	-1.52621e-05	-4.57802e-05	7.62971e-05	1.98455e-09	0.000137333	0.000289917	3.81456e-05	0.000305176	-1.70894e-09	0.000198367	-5.11906e-10	0.000106817							4.57779e-05	4.57763e-05	3.05208e-05	7.6292e-05	-4.57802e-05	-1.52551e-05	-6.10312e-05	0.000350961	0.000198364	0.000152587	6.10393e-05	6.10354e-05	0.000198367	-4.57778e-05	7.62944e-05	0.000137332	1.52595e-05	7.62946e-05	0.000335695	6.10336e-05
	-12								0.000167846	0.000122072	-1.52621e-05	-9.15563e-05	9.15591e-05	1.98455e-09	0.000137333	0.000274662	7.62922e-05	0.000244144	-1.70894e-09	0.000183109	-5.11906e-10	0.000106817						4.57727e-05	5.72196e-05	4.57727e-05	3.05208e-05	7.6292e-05	-4.57782e-05	-1.52541e-05	-4.57731e-05	0.0003357	0.000198362	0.000167848	6.10393e-05	6.10354e-05	0.000213625	-4.57749e-05	6.10393e-05	0.000122075	3.05166e-05	7.62946e-05	0.000335695	7.62978e-05
	-11								0.000175476	0.000122069	-1.52573e-05	-9.15573e-05	9.15591e-05	1.98455e-09	0.000152591	0.000274659	7.62922e-05	0.000213631	3.40052e-09	0.000228883	-5.11906e-10	0.000106817						5.34033e-05	6.86613e-05	4.57727e-05	3.05208e-05	9.155e-05	-3.0517e-05	1.52549e-05	-4.57751e-05	0.000320442	0.000198362	0.000167848	6.10344e-05	6.10354e-05	0.000213629	-4.57749e-05	6.10393e-05	0.000122075	3.05166e-05	7.62926e-05	0.000335695	5.34031e-05
	-10								0.000167846	6.10369e-05	-1.52573e-05	-9.15573e-05	9.15591e-05	-1.5258e-05	0.000152591	0.000259408	0.000167844	0.000183104	1.52585e-05	0.000259401	-5.11906e-10	0.00016785						4.57727e-05	7.6293e-05	3.05208e-05	3.05159e-05	9.155e-05	-1.52631e-05	-1.52541e-05	-4.57731e-05	0.00028992	0.000167853	0.000152587	6.10393e-05	0.000106815	0.000259407	1.52583e-05	6.10393e-05	0.000122075	3.05156e-05	7.62926e-05	0.000289925	5.34031e-05
	-9								0.000183105	6.1033e-05	-3.05141e-05	-9.15563e-05	9.15551e-05	-1.5258e-05	0.000152591	0.000274659	0.000167851	0.000183104	1.52585e-05	0.00028992	3.05197e-05	0.000198363						4.57727e-05	7.6293e-05	1.52569e-05	1.52608e-05	9.155e-05	-1.52631e-05	-1.5257e-05	-1.52621e-05	0.000289917	0.000167844	0.000167848	6.10354e-05	0.000106815	0.000305176	1.52583e-05	0.000137329	0.000106811	3.05156e-05	9.15497e-05	0.000274659	6.10356e-05
	-8								0.000183105	6.1033e-05	-3.05141e-05	-9.15563e-05	9.15551e-05	-1.5258e-05	0.000152591	0.000274659	0.00022888	0.000228884	1.52585e-05	0.00028992	3.05197e-05	0.000198363					-7.62924e-05	1.52618e-05	7.6293e-05	3.05159e-05	1.52559e-05	4.578e-05	-1.52631e-05	-1.5257e-05	-1.52621e-05	0.000259408	0.000152589	0.000152585	7.62905e-05	0.000122075	0.000320441	1.52583e-05	0.000152591	7.62954e-05	1.52575e-05	7.62926e-05	0.000274659	6.10356e-05
	-7							1.52557e-05	0.000183109	6.1033e-05	-3.05141e-05	-0.000106809	7.62961e-05	-1.5257e-05	0.000152591	0.000244141	0.000274664	0.000228884	1.52585e-05	0.000320444	7.62978e-05	0.000198363					-6.86664e-05	2.74373e-09	6.10379e-05	1.76562e-09	1.52559e-05	4.57781e-05	-4.57812e-05	-1.5257e-05	-1.52621e-05	0.000244141	0.000152589	0.000106812	7.62905e-05	0.000122075	0.000320441	4.57802e-05	0.000152591	7.62954e-05	1.52566e-05	7.62926e-05	0.000289925	6.10356e-05
	-6						0.000152587	2.28887e-05	0.000198365	6.10369e-05	-3.05141e-05	-9.15502e-05	9.15532e-05	-9.49768e-10	0.000152592	0.000244141	0.000305182	0.000274661	1.52585e-05	0.00028992	0.000213627	0.000228885				4.57798e-05	-6.10404e-05	1.76562e-09	6.10339e-05	1.76562e-09	3.05149e-05	4.57781e-05	-4.57812e-05	-1.5257e-05	1.98455e-09	0.000259408	0.000152588	0.000106812	7.62944e-05	0.000106813	0.000305181	0.00012207	0.000137329	7.62954e-05	-2.46812e-09	9.15497e-05	0.000312814	0.000137327
	-5					0.00010681	0.000144961	1.52608e-05	0.000198365	7.62969e-05	-1.52631e-05	-9.15512e-05	7.62961e-05	2.83384e-11	0.00015259	0.000213628	0.000305182	0.000320443	3.05156e-05	0.000228882	0.000213627	0.000228885			-1.52563e-05	3.81493e-05	-3.05202e-05	1.76562e-09	4.57788e-05	1.76562e-09	1.52559e-05	4.578e-05	-4.57812e-05	1.5263e-05	3.94077e-09	0.000259408	0.000122067	0.000183111	7.62944e-05	0.000106813	0.000305181	0.000122072	0.000122069	9.91822e-05	-1.52634e-05	9.15497e-05	0.000503547	0.000228883
	-4			0.00010681	-6.10394e-05	9.91804e-05	0.000152587	3.05218e-05	0.000198365	9.155e-05	-1.52631e-05	-9.15512e-05	7.62961e-05	3.05191e-05	0.00015259	0.000198369	0.000305182	0.000366218	3.05156e-05	0.000228882	0.000213627	0.000228884		-0.00010681	-7.6303e-06	4.57798e-05	6.10388e-05	1.76562e-09	6.10339e-05	1.52559e-05	3.05149e-05	0.000122068	-4.57731e-05	1.5263e-05	3.94077e-09	0.000228883	6.10383e-05	0.000152592	7.62973e-05	0.000106813	0.000274663	0.000152587	0.000106809	9.91822e-05	-1.52634e-05	0.000106809	0.00054932	0.000335702
	-3			0.000106813	-6.10359e-05	0.00010681	0.000152587	4.57779e-05	0.000198365	9.15581e-05	-1.52631e-05	-7.62921e-05	7.62961e-05	4.57771e-05	0.00015259	0.000198369	0.000396736	0.000366221	3.05185e-05	0.000228882	0.000274658	0.000228884		-9.91844e-05	-4.32195e-09	4.57798e-05	7.62979e-05	3.05149e-05	6.10339e-05	1.52559e-05	3.05169e-05	0.000152586	-3.81517e-05	9.15561e-05	7.62856e-06	0.000228883	6.10383e-05	0.000183111	9.15573e-05	0.000106813	0.000274663	0.000183109	0.000106809	0.000106816	-1.52634e-05	0.00010681	0.000854509	0.000518805	1.52547e-05
	-2	0.000320443	0.000244141	0.000106817	-6.10324e-05	0.000122076	0.000152592	6.1033e-05	0.000198365	9.15581e-05	-1.52631e-05	-4.57751e-05	9.15532e-05	6.10381e-05	0.000152592	0.000213628	0.000442514	0.000473025	3.05185e-05	0.000228882	0.00039673	0.000244147	0.000305181	-9.15585e-05	3.05159e-05	6.10318e-05	0.000106815	3.05149e-05	7.6292e-05	0.000106809	4.57739e-05	0.000198363	4.91887e-09	1.5263e-05	0.000106814	0.000274661	6.10383e-05	0.000244147	0.000106814	0.000122069	0.000305181	0.000228881	0.000106809	0.000106816	-1.52634e-05	0.00012207	0.000854509	0.000549325	0.000671395
	-1	0.00093843	0.000267033	0.000152587	0.000137333	0.000213628	0.00202945	0.00106813	0.000930804	0.000305176	0.000656141	0.000228884	0.000579843	0.000839241	0.00106814	0.00135806	0.00183109	0.000747692	0.00117494	0.000396737	0.000350958	0.000350953	0.000854505	0.000152593	0.000518809	0.00178531	0.000778207	3.05169e-05	0.000396731	0.000106814	0.000717175	0.000183113	0.000183111	9.15561e-05	0.000701912	0.000473033	0.00106813	0.000549324	0.00141909	0.00045777	0.000411996	0.000625619	0.000671395	0.000350958	0.000366219	0.000656134	0.000854509	0.000640878	0.00132754
	0	0.000396736	0.000289925	0.00154116	0.000213627	0.000228882	0.00205997	0.00119021	0.000930804	0.0003357	0.000656141	0.000228884	0.00225833	0.000839241	0.00106814	0.00135806	0.00183109	0.000793467	0.00117494	0.000549326	0.000350958	0.000381473	0.00124361	0.000198365	0.000518809	0.00210574	0.000778207	0.000900279	0.000396731	0.000106814	0.000717175	0.000198363	0.000640881	9.15583e-05	0.000701912	0.000534065	0.00106813	0.000625619	0.00141909	0.000625619	0.000411996	0.000885023	0.000671397	0.000366217	0.000366219	0.000656134	0.000762952	0.000640878	0.00137331
	1	0.000396736	0.000305181	0.00154116	0.000244146	0.000244145	0.00234989	0.00132753	0.000930804	0.000366212	0.000701918	0.000228884	0.00231937	0.000839241	0.00106814	0.00135806	0.00183109	0.000823985	0.00122072	0.000656139	0.000350958	0.000381473	0.00124361	0.000198365	0.000518809	0.00217441	0.000778207	0.00122072	0.000396731	0.000106809	0.000717175	0.000198363	0.000671394	9.15583e-05	0.000701912	0.000579845	0.00106813	0.00074769	0.00141909	0.000625619	0.000503547	0.000885024	0.000671397	0.000404362	0.000366219	0.000656134	0.000762952	0.000640878	0.00137331
	2	0.000396736	0.000396736	0.00154116	0.000244146	0.000900284	0.00234989	0.00119021	0.000915543	0.000366219	0.000732432	0.000198371	0.00231937	0.000762955	0.000915541	0.00132753	0.00154116	0.000869765	0.00117494	0.000656139	0.000259402	0.000366215	0.00124361	0.000152593	0.000518809	0.00217441	0.000778207	0.00138857	0.00035096	7.62981e-05	0.00068666	0.000198364	0.00114443	9.15583e-05	0.000640874	0.000579845	0.00106813	0.000778209	0.00131227	0.000625619	0.000518805	0.000885024	0.000747692	0.000404362	0.000350961	0.000488292	0.000762952	0.000610357	0.00137331
	3	0.000350958	0.000396736	0.00129702	0.000244146	0.000900284	0.00205997	0.00128175	0.000900285	0.000366219	0.000732432	0.000152592	0.00242618	0.00074769	0.000793466	0.00129701	0.00117494	0.000823985	0.00111391	0.000701913	0.000228882	0.000366215	0.00101473	0.000152592	0.000457769	0.00210574	0.000778207	0.00138857	0.000320435	7.62981e-05	0.000640875	0.000198364	0.00132754	9.15583e-05	0.000640874	0.000473033	0.00106813	0.000961318	0.00131227	0.0005951	0.000579843	0.000885024	0.000808729	0.000404362	0.000305176	0.000473029	0.000793467	0.000503545	0.00137331
	4	0.000228882	0.000328067	0.00128176	0.000244146	0.000900284	0.00193789	0.00132753	0.000793472	0.000366219	0.000732432	9.15591e-05	0.00242618	0.000717171	0.000732431	0.0012665	0.00115969	0.000823985	0.00111391	0.000724799	0.000228882	0.000381473	0.000152592	0.00013733	0.000427249	0.00160982	0.00112916	0.00138857	0.000305181	7.6291e-05	0.000625616	0.000198364	0.00135806	7.62902e-05	0.000595106	0.000579845	0.00100709	0.0010071	0.0012665	0.000534066	0.000732429	0.000885023	0.000694283	0.000381471	0.000259403	0.000274658	0.000885022	0.000488291	0.00123598
	5	0.000183106	0.000328067	0.00128176	0.000183112	0.00114443	0.00155642	0.00128175	0.000747691	0.000320442	0.000732432	9.15591e-05	0.00242618	0.000686655	0.00073243	0.0012665	0.00106813	0.000823985	0.00105287	0.000732429	0.000228882	0.000442509	0.00012207	0.000137329	0.000396731	0.0016022	0.0012665	0.00128939	0.000320435	7.6291e-05	0.000595106	0.000167853	0.00135806	4.57761e-05	0.000564581	0.000579845	0.00100709	0.0010071	0.00123598	0.000534061	0.000732429	0.000732434	0.000694283	0.000350955	0.000259401	0.000198365	0.000930798	0.000488291	0.00123598
	6	0.000167845	0.000366212	0.00123598	0.000122076	0.00114443	0.00153353	0.00115969	0.000732436	0.000320442	0.000671399	9.15591e-05	0.00221256	0.000686651	0.000686651	0.00119021	0.00106813	0.000869765	0.00102236	0.000732436	0.000244143	0.00053407	9.1551e-05	0.000137328	0.000350956	0.00129702	0.00132753	0.00128939	0.000305181	7.6291e-05	0.000579839	0.000167853	0.00114443	4.57761e-05	0.000564581	0.000534065	0.00100709	0.000961318	0.00123598	0.000534061	0.000732429	0.000717172	0.000694283	0.000335697	0.000198366	0.000190736	0.000946064	0.000488291	0.00123598
	7	0.000152594	0.000328067	0.0011902	0.000106809	0.00141909	0.00140383	0.00115969	0.000709547	0.000320442	0.000671399	0.000106814	0.00190737	0.000686651	0.00064088	0.0012665	0.000961319	0.000961323	0.00096132	0.000747693	0.000244143	0.000556957	6.10379e-05	4.57739e-05	0.000320435	0.00125124	0.0012665	0.00127413	0.000320435	6.1032e-05	0.00054933	0.000167853	0.000930803	4.57761e-05	0.000595097	0.000549324	0.00117495	0.000961318	0.00123598	0.000518802	0.000595099	0.00054932	0.000595097	0.000350954	0.000183109	0.000183108	0.000946064	0.00051881	0.00123598
	8	0.000152594	0.000366212	0.0011902	9.15561e-05	0.00157168	0.00153353	0.00115969	0.000709547	0.000259407	0.000839247	0.000305182	0.00163272	0.000671399	0.000625615	0.00129702	0.000900287	0.000961323	0.000885026	0.000747693	0.000244143	0.000579845	3.05169e-05	3.05169e-05	0.000305179	0.00120546	0.0011902	0.00122072	0.000305176	6.1032e-05	0.000534062	0.000167853	0.000930803	6.10312e-05	0.000534069	0.000625615	0.00117495	0.000900283	0.00115969	0.000503545	0.000503543	0.000503543	0.000259402	0.000335697	0.000183109		0.00198368	0.000549329	0.00132754
	9	6.104e-05	0.000427249	0.0016022	9.15561e-05	0.00157168	0.00155642	0.00112917	0.000747691	0.000373848	0.000839247	0.000305182	0.00163271	0.000671398	0.000534068	0.00148776	0.000885025	0.000961323	0.000885026	0.000732436	0.00021363		-1.52621e-05	3.05169e-05	0.000213623	0.00112917	0.0012665	0.00122072	0.000305176	4.578e-05	0.00054933	0.000167853	0.000762955	6.10354e-05	0.000534069	0.000549324	0.00157168	0.000801095	0.000991837	0.000335697	0.000503543	0.000495917	0.000259402	0.000320437	0.000198366	0.000183108	0.00202182		0.00155642
	10	4.5773e-05	0.000366212	0.0016022	6.10391e-05	0.00157168	0.00153353	0.00105288	0.000854508	0.000373848	0.000839247	0.000305182	0.00151065	0.000671392	0.000381477	0.00148776	0.000885025	0.000961323	0.000839244	0.000656135	0.000213628		-1.52631e-05	3.05169e-05	0.00019837	0.00112917	0.00128176	0.00122072	0.000289926	4.578e-05	0.00054933	0.000183107	0.000762955	6.10354e-05	0.000534069	0.000534065	0.00157168	0.000900283	0.000946058	0.000335696	0.000457768	0.00043488	0.000137329	0.000305176	0.0027161		0.00205997		0.002121
	11	1.5262e-05	0.000427249	0.00162509	9.15561e-05	0.00143435	0.00180057	0.000900286	0.000869769	0.000373848	0.000839247	0.000305182	0.00148012	0.00050355	0.000366219	0.00155642	0.000808729	0.000961323	0.000808724	0.000579842	0.000205997		-3.05192e-05	6.10391e-05	0.000198368	0.000976573	0.00128176	0.00129702	0.000274664	6.10381e-05	0.000564581	0.000183107	0.000762955	0.000122067	0.000396738	0.000106815	0.00201419	0.000999466	0.000778208	0.000289918	0.000503543	0.000495917	0.000137329	0.000289925	0.0027161				0.002121
	12	1.5262e-05	0.000686659	0.00162509	9.15561e-05	0.00132753	0.00180057	0.000900281	0.000885025	0.000373848	0.000473032	0.000305182	0.00131228	0.00050355	0.000366218	0.00155642	0.000808729	0.00114442	0.000839244	0.000427252	0.000198365		-4.57741e-05	6.10391e-05	0.000198368	0.000915545	0.0027924	0.00131991	0.000259407	6.10381e-05	0.000610363	0.000198362	0.00068666	0.000122075	0.000396738	0.000106815	0.00201419	0.00102999	0.000778206	0.00027466	0.000457768	0.000411989	0.000152593	0.000289924	0.0027161				0.00221255
	13	1.5262e-05	0.000793465	0.0016022	0.000122071	0.00132753	0.00157168	0.00082399	0.000900283	0.000373848	0.000381475	0.000274662	0.00131228	0.00050355	0.000366218	0.00154116	0.000732431	0.00129702	0.000839251	0.00042725			-4.57761e-05	6.104e-05	0.000198368	0.000915545	0.00283817	0.00131991	0.000274664	6.10381e-05	0.000610363	0.000183105	0.00068666	0.000152592	0.000396737	0.000106815	0.00219729	0.00117494	0.000701914	0.00027466	0.000457773	0.000366214	0.000167853	0.000274662	0.00244144	0.00027466			0.00224308
	14	1.5262e-05	0.000686659	0.00162509	0.000122071	0.00132753	0.00146487	0.000801104	0.00109865	0.00032044	0.000381475	0.000396735	0.00131228	0.00050355	0.000320441	0.00154116	0.000732431	0.00192264	0.000839251	0.00042725			-4.57802e-05	6.10391e-05	0.000198363	0.000808724	0.00332646	0.00131991	0.000228888	7.6292e-05	0.000610363	0.000183105	0.000793466	0.000152592	0.000396737	0.000259405	0.00219729	0.00117494	0.000671393	0.000244142	0.000457773	0.000366214	0.000167853	0.000274659	0.00241093	0.000213626			0.00224308
	15	1.5262e-05	0.000686659	0.00162509	0.000122071	0.00289922	0.00146487	0.000762953	0.00109865	0.000274664	0.000381475	0.000396735	0.00143435	0.00050355	0.000320441	0.00133516	0.000808729	0.00192264	0.000839251	0.00042725			-4.57761e-05	3.05139e-05	0.000167845	0.000793465	0.00349432	0.0015259	0.00019837	9.15561e-05	0.00061036	0.000183105	0.00146487	0.000259407	0.000396734	0.000549325	0.00219729	0.00117494	0.000656135	0.000274659	0.000503551	0.000411989	0.0002594	0.000274659	0.00234989	0.00021363			0.0021973
	16	1.52581e-05	0.000923175	0.0018616	0.000106817	0.00303655	0.00146487	0.000686659	0.00109865	0.000274664	0.000381475	0.00039673	0.00172427	0.000503544	0.000305185	0.00133516	0.000732431	0.00192264	0.000839251	0.00042725			-4.57741e-05	1.52549e-05	0.000198363	0.000793465	0.00362402	0.00260929	0.00019837	9.15561e-05	0.000564585	0.000167853	0.00146487	0.000289924	0.000350956	0.000549325	0.00202945	0.0011902	0.000671393	0.00024414	0.000473033	0.000350961	0.000411997	0.000259407	0.00230411	0.00021363			0.0021973
	17	1.52581e-05	0.000854507	0.0018616	6.1041e-05	0.00311284	0.00138857	0.000686659	0.0009308	0.000274664	0.000381471	0.00039673	0.00210574	0.000503544	0.000274658	0.00133516	0.000640876	0.00156405	0.000793466	0.000427257			-4.57731e-05	1.52549e-05	0.000167854	0.000793465	0.00362402	0.00260929	0.00019837	9.15561e-05	0.000534068	0.000167846	0.00146487	0.000320442	0.000350953	0.000717174	0.0019379	0.0011902	0.000701914	0.000228889	0.000473033	0.000350961	0.000610356	0.000259402	0.0022736	0.00019837			0.0021973
	18	1.52581e-05	0.000854507	0.0018616	6.10391e-05	0.00324255	0.00146487	0.000686659	0.0009308	0.000381477	0.000381471	0.000396735	0.00236515	0.000473025	0.000213626	0.0014496	0.000595097	0.00133516	0.000785838	0.000442515			-4.57731e-05	1.52549e-05	0.000198363	0.000839249	0.00349432	0.00260929	0.000183112	9.15532e-05	0.000473034	0.000167846	0.00141908		0.000350953	0.000717174	0.00158694	0.00117494	0.000915538	0.000228889	0.000473033	0.000350961	0.000610356	0.000259399	0.00224308	0.000183109			0.0021973
	19	1.52581e-05	0.000854507	0.00178531	5.34076e-05	0.00344854	0.00164798	0.000915543	0.0009308	0.000427253	0.000320439	0.00045014	0.00236515	0.000473025	0.000152587	0.0014496	0.000595097	0.00133516	0.000778208	0.000480662			-4.57731e-05	3.0521e-05	0.000167854	0.000930805	0.00280766	0.00231174	0.000183112	7.62993e-05	0.000427256	0.000183107	0.00128176		0.000350953	0.000755324	0.00120546	0.00114442	0.00115969	0.000228889	0.000213624	0.000473029	0.000610356	0.000244145					0.00230411
	20	-1.5257e-05	0.000854507	0.00178531	6.10391e-05	0.00358587	0.00164798	0.000915543	0.000946059	0.00050355	0.000320435	0.000457769	0.00234226	0.00045777	0.000137329	0.0014496	0.000518805	0.00156405	0.000671397	0.000518809			-6.10312e-05	3.0521e-05	0.000198371	0.000976579	0.00280766	0.00231174	0.000152594	7.62961e-05	0.000350962	0.00019837	0.00128176		0.000366216	0.000808724	0.00112917	0.00112917	0.00115969	0.000228883	0.000213622	0.000442515	0.000610356	0.00021363					0.00260929
	21	-1.5257e-05	0.000671398	0.00161746	6.10391e-05	0.00358587	0.00137331	0.000915543	0.00102235	0.000511172	0.000305185	0.000488293	0.00234226	0.00045777	0.000137329	0.00122072	0.000518805	0.00167849	0.000671402				-6.10321e-05	4.57739e-05	0.000198369	0.00167849	0.00280766	0.00231174	0.000152594	6.10332e-05	0.000335696	0.00019837	0.00105287		0.00036622	0.000808724	0.000976573	0.00108339	0.00115969	0.000167853	0.000183107	0.000442515	0.000625617	0.000213625					0.00260929
	22	-3.05151e-05	0.000671398	0.00161746	5.34076e-05	0.00358587	0.00137331	0.000915543	0.00136568	0.000511172	0.000305185	0.000625615	0.00221256	0.00045777	0.000137327	0.00122072	0.000473026	0.00173953	0.000671402				-6.10321e-05	4.57739e-05	0.000213629	0.0022736	0.00280766	0.00215152	0.000167844	4.57722e-05	0.000335696	0.00019837	0.00105287		0.000427255	0.000755324	0.000976573	0.00105287	0.00108339	0.000167853	0.000183107	0.00044251	0.000869765	0.000198366					0.00260929
	23	-3.0517e-05	0.000671398	0.00161746	5.34076e-05	0.00337224	0.00132754	0.000915543	0.00110628	0.000511172	0.000305185	0.000625615	0.00220493	0.000488284	0.000137329	0.00122072	0.000473026	0.00173953	0.000671402				-6.10312e-05	3.0521e-05	0.000244141	0.00228886	0.00293736	0.00215152	0.00021363	4.57722e-05	0.000350962	0.000167851	0.00103761		0.00036622	0.000671397	0.000976573	0.00103761	0.0010071	0.000167853	0.000167853	0.00044251	0.00091554	0.000213625					0.00148013
	24	-3.0517e-05	0.000762952	0.00135805	6.10351e-05	0.0032578	0.00132754	0.000938431	0.00110628	0.000511172	0.000396733	0.000625615	0.00202945	0.000411992	0.000198366	0.00128175	0.000473026	0.00167849	0.000671402				-6.10312e-05	7.63345e-06	0.000274665	0.00228886	0.00303655	0.00215152	0.00021363	3.05222e-05	0.000442507	0.000152587	0.000892655		0.00036622	0.00061036	0.00102235	0.000946058	0.000839242	0.000152591	0.00016785	0.000389106	0.00091554	0.000198366					0.00132754
	25	-3.0517e-05	0.000839246	0.0013428	1.5261e-05	0.0032578	0.00132754	0.000938431	0.00110628	0.000442509	0.00042725	0.000808729	0.00196842	0.000411992	0.00022889	0.00128176	0.000518803	0.00143435	0.000686658				-6.10331e-05	4.57739e-05	0.000274666	0.00231938	0.00325018	0.0016022	0.00021363	1.52571e-05	0.000495916	0.000122074	0.000892655		0.000305181	0.000534061	0.00102235	0.000946058	0.000762951	0.000152591	0.00016785	0.00028992	0.000869765	0.000183113					0.00106813
	26	-3.0517e-05	0.000839246	0.0013428	1.5261e-05	0.00334173	0.00195315	0.00106813	0.000915539	0.000442509	0.000457766	0.000808729	0.00196842	0.000381471	0.00022889	0.00131228	0.000595105	0.00143435	0.000717177				-9.15502e-05	4.57791e-05	0.000274666	0.00238804	0.00354772	0.00143435	0.000213624	-2.90598e-09	0.000579842	0.000122071	0.000946059		0.000259404	0.000488289	0.00102235	0.000946057	0.000747691	0.000198366	0.00016785	0.00028992	0.00091554	0.000183113					0.000701915
	27	-3.0517e-05	0.000885024	0.0012665	1.5261e-05	0.00303655	0.00199893	0.00106813	0.000915539	0.000656135	0.00050355	0.000946061	0.00196841	0.000350962	0.000259404	0.00131228	0.000595105	0.00143435	0.000686658				-9.15521e-05	7.63345e-06	0.000274666	0.00238804	0.00354772	0.00138857	0.00021363	-2.90598e-09	0.000579842	0.00012207	0.000946059		0.000213626	0.000488289	0.00109102	0.000869762	0.000686654	0.000213622	0.000183106	0.00028992	0.000846872	0.000228883					0.000663769
	28	-4.57751e-05	0.000885024	0.00120546	1.5261e-05	0.00334173	0.00205996	0.00106813	0.000915539	0.000656135	0.000595097	0.000946061	0.00108339	0.000350958	0.000259404	0.00129702	0.000595105	0.00149538					-9.15521e-05	7.63345e-06	0.000259404	0.00273136	0.00325018	0.00143435	0.0002594	-4.8622e-09	0.000595097	0.000122071	0.00104524		0.000213622	0.000488286	0.00108339	0.000854501	0.000625624	0.000198366	0.000183107	0.00038148	0.000743874	0.000366217					0.000663769
	29	-4.5777e-05	0.000885024	0.00120546	1.526e-05	0.00369268	0.00218204	0.00103761	0.00235752	0.000747687	0.000656139	0.0013428	0.00102236	0.000244146	0.00027466	0.00129702	0.000640874	0.00198368					-9.15502e-05	-3.05139e-05	0.000167852	0.00241855	0.00288395	0.00140383	0.00039673	-7.30837e-10	0.0006714	0.00012207	0.00111391		0.000183111	0.000534061	0.00108339	0.000854501	0.000610362	0.000198366	0.000335694	0.00038148	0.000640877	0.000373847					0.000663769
	30	-4.5777e-05	0.00177768	0.0010605	1.5261e-05	0.00369268	0.00241855	0.00103761	0.00260929	0.000747687	0.000976579	0.00140383	0.000930802	0.000244146	0.00027466	0.00123598	0.000595103	0.00198368					-9.15502e-05	-4.57761e-05	0.000152585	0.00241855	0.00288395	0.00143435	0.00045777	-7.30837e-10	0.0012665	0.00012207	0.00115206		0.000213622	0.000488286	0.00108339	0.000701918	0.00061036	0.000152592	0.000350962	0.00038148		0.000381477					0.000663769
	31	-4.5777e-05	0.00198749	0.000839246	4.1597e-09	0.00366217	0.00241855	0.00103761	0.00338751	0.000747687	0.00105287	0.00141909	0.000823985	0.000350958	0.00032044	0.00109865	0.000328065	0.00198368					-7.62961e-05	-4.57761e-05	0.000137335	0.00241855	0.00288395	0.00166323	0.00045777	0.000152587	0.00129702	0.00013733	0.00128176		0.000213626	0.000488284	0.00102235	0.000701918	0.00061036	0.00012207	0.000366214	0.00038148							0.000717178
	32	-6.10361e-05	0.0021973		4.1597e-09	0.00366217	0.00241855	0.00132754	0.00338751	0.000656139	0.00115969	0.00140383	0.000778208	0.000396732	0.00032044	0.00109865	0.000328065	0.00123598					-7.62961e-05	-4.578e-05	0.000137335	0.00260929	0.00288395	0.00166323	0.000488292	0.000152587	0.00140383	0.000137333			0.00030518	0.000381472	0.000854508	0.000640883	0.000595103	0.00012207	0.000617991	0.00038148							0.000717178
	33	-6.10361e-05		0.000873575	4.1597e-09	0.00336461	0.00256352	0.00416571	0.00343328	0.000518809	0.00115969	0.00140383	0.000778208	0.000503546	0.000335696	0.00109865	0.000427257	0.00122835					-7.6298e-05	-3.05229e-05	0.000152585	0.00260929	0.00288395	0.00140383	0.000495913	0.000152587	0.00140383	0.000137334	0.00178531		0.000350956	0.000244142	0.000854508	0.000640883	0.00061036	0.000137331	0.000629437	0.000358588							0.000717178
	34	-6.10409e-05		0.000797285	1.52583e-05	0.00336461	0.00240329	0.00416571	0.00338751	0.000518808	0.00105287	0.0012665	0.000778208	0.000503546	0.000335696	0.00109865	0.000427257	0.00122072					-7.63e-05	-3.05229e-05	0.000152585	0.00260929	0.00283054	0.00117494	0.000488292	0.000129705	0.00140383	0.000137334			0.000350956	0.000244142	0.000854501	0.000640874	0.000656136	0.000152592	0.000640883	0.000396738							0.000717178
	35	-6.10409e-05		0.000762955	1.52561e-05	0.00289921	0.00221256	0.00463874	0.00338751	0.000518808	0.00102998	0.0011902	0.000778206	0.000503546	0.000335695	0.00112916	0.000427257						-7.63e-05	-3.0519e-05	0.000152585	0.00213626	0.00283054	0.00115969	0.000427255	0.000122074	0.00138857	0.000137334			0.000350956	0.000244142	0.000869764	0.000579846	0.000671393										0.000740061
	36	-4.578e-05		0.000686654	1.52583e-05	0.00289921	0.00211338	0.00416571	0.00340276	0.000518808	0.000991833	0.0011902	0.000717173	0.000381471	0.000335697	0.00154116	0.000595102						-0.000106809	-3.0519e-05	0.000152589	0.00196841	0.00214389	0.00115969	0.000564586	9.15524e-05	0.00117494	0.000137329			0.000305178	0.00021363	0.000869764	0.000457768	0.000656142										0.00082399
	37	-4.578e-05		0.000686651	4.57722e-05	0.00302128	0.00209048	0.00411994	0.00441749	0.000465401	0.000808724	0.00110628	0.000778206	0.000373845	0.000350953	0.00154116	0.000595102						-0.000106809	-3.05188e-05	0.000152589	0.00196841	0.00214389	0.00115969	0.000427255	6.10354e-05	0.00103761	0.000122072			0.000274658	0.000213622	0.000869764	0.000396733	0.000656142										0.00082399
	38	-4.578e-05		0.000686651	4.57751e-05	0.00302128	0.00209048	0.00406653	0.00363164	0.000465401	0.000808724	0.00110628	0.000778206	0.000350962	0.000350954	0.0010605	0.000503544						-0.000122073	-3.05188e-05	0.000167849	0.00181582	0.0018616	0.00120546	0.000335698	6.10354e-05	0.00103761	0.000122069			0.000259402	0.000206	0.000854504	0.000381474	0.00065614										0.000823985
	39	-4.578e-05		0.000686651	4.57722e-05	0.00294499	0.00192264	0.00406653	0.00454719	0.000335695	0.000808728	0.00149538	0.000915538	0.000335698	0.000381475	0.00105287	0.000488284						-0.000122073	1.52571e-05	0.000213621	0.00167086	0.0018616	0.0010071	0.000335698	6.10354e-05	0.00103761	0.000122069			0.000259402	0.000198371	0.000854504	0.000381474	0.000656142										0.000823985
	40	-4.57819e-05		0.000686651	6.10312e-05	0.00294499	0.00192264	0.0034638	0.00363164	0.000320435	0.000869763	0.00159457	0.000991841	0.000335698	0.00038148	0.00105287	0.000488284						-9.15549e-05	1.52622e-05	0.000213623	0.00157168	0.0018616		0.000244147	6.10314e-05	0.00099184	0.000122069			0.000259402		0.000778211	0.000381474											0.000801102
[truncated: 139 more columns]

## Sheet: Fig. 3c
	Fig. 3c | Traces of individual cells (columns) with recruitment of YFP-galectin-9 to vesicles containing siRNA-lipoplex, indicating the performance of the automated event detection in combination with manual quality control. Cell traces are aligned in time with t = 0 being the first frame with detectable galectin-9 recruitment. Frames are classified as follows: 0 = no frame, 1 = frame, 2 = interv…
		Classified frames
		Cells →
	Frame	1	2	3	4	5	6	7	8	9	10	11	12	13	14	15	16	17	18	19	20	21	22	23	24	25	26	27	28	29	30	31	32	33	34	35	36	37	38	39	40	41	42	43	44	45	46	47	48
	-495	0	0	0	0	0	0	0	0	0	0	0	0	0	0	0	0	0	0	0	0	0	0	0	0	0	0	0	0	0	0	0	0	0	0	0	0	0	0	0	0	0	0	0	0	0	0	0	0
	-490	0	0	0	0	0	0	0	0	0	0	0	0	0	0	0	0	0	0	0	0	0	0	0	0	0	0	0	0	0	0	0	0	0	0	0	0	0	0	0	0	0	0	0	0	0	0	0	0
	-485	0	0	0	0	0	0	0	0	0	0	0	0	0	0	0	0	0	0	0	0	0	0	0	0	0	0	0	0	0	0	0	0	0	0	0	0	0	0	0	0	0	0	0	0	0	0	0	0
	-480	0	0	0	0	0	0	0	0	0	0	0	0	0	0	0	0	0	0	0	0	0	0	0	0	0	0	0	0	0	0	0	0	0	0	0	0	0	0	0	0	0	0	0	0	0	0	0	0
	-475	0	0	0	0	0	0	0	0	0	0	0	0	0	0	0	0	0	0	0	0	0	0	0	0	0	0	0	0	0	0	0	0	0	0	0	0	0	0	0	0	0	0	0	0	0	0	0	0
	-470	0	0	0	0	0	0	0	0	0	0	0	0	0	0	0	0	0	0	0	0	0	0	0	0	0	0	0	0	0	0	0	0	0	0	0	0	0	0	0	0	0	0	0	0	0	0	0	0
	-465	0	0	0	0	0	0	0	0	0	0	0	0	0	0	0	0	0	0	0	0	0	0	0	0	0	0	0	0	0	0	0	0	0	0	0	0	0	0	0	0	0	0	0	0	0	0	0	0
	-460	0	0	0	0	0	0	0	0	0	0	0	0	0	0	0	0	0	0	0	0	0	0	0	0	0	0	0	0	0	0	0	0	0	0	0	0	0	0	0	0	0	0	0	0	0	0	0	0
	-455	0	0	0	0	0	0	0	0	0	0	0	0	0	0	0	0	0	0	0	0	0	0	0	0	0	0	0	0	0	0	0	0	0	0	0	0	0	0	0	0	0	0	0	0	0	0	0	0
	-450	0	0	0	0	0	0	0	0	0	0	0	0	0	0	0	0	0	0	0	0	0	0	0	0	0	0	0	0	0	0	0	0	0	0	0	0	0	0	0	0	0	0	0	0	0	0	0	0
	-445	0	0	0	0	0	0	0	0	0	0	0	0	0	0	0	0	0	0	0	0	0	0	0	0	0	0	0	0	0	0	0	0	0	0	0	0	0	0	0	0	0	0	0	0	0	0	0	0
	-440	0	0	0	0	0	0	0	0	0	0	0	0	0	0	0	0	0	0	0	0	0	0	0	0	0	0	0	0	0	0	0	0	0	0	0	0	0	0	0	0	0	0	0	0	0	0	0	0
	-435	0	0	0	0	0	0	0	0	0	0	0	0	0	0	0	0	0	0	0	0	0	0	0	0	0	0	0	0	0	0	0	0	0	0	0	0	0	0	0	0	0	0	0	0	0	0	0	0
	-430	0	0	0	0	0	0	0	0	0	0	0	0	0	0	0	0	0	0	0	0	0	0	0	0	0	0	0	0	0	0	0	0	0	0	0	0	0	0	0	0	0	0	0	0	0	0	0	0
	-425	0	0	0	0	0	0	0	0	0	0	0	0	0	0	0	0	0	0	0	0	0	0	0	0	0	0	0	0	0	0	0	0	0	0	0	0	0	0	0	0	0	0	0	0	0	0	0	0
	-420	0	0	0	0	0	0	0	0	0	0	0	0	0	0	0	0	0	0	0	0	0	0	0	0	0	0	0	0	0	0	0	0	0	0	0	0	0	0	0	0	0	0	0	0	0	0	0	0
	-415	0	0	0	0	0	0	0	0	0	0	0	0	0	0	0	0	0	0	0	0	0	0	0	0	0	0	0	0	0	0	0	0	0	0	0	0	0	0	0	0	0	0	0	0	0	0	0	0
	-410	0	0	0	0	0	0	0	0	0	0	0	0	0	0	0	0	0	0	0	0	0	0	0	0	0	0	0	0	0	0	0	0	0	0	0	0	0	0	0	0	0	0	0	0	0	0	0	0
	-405	0	0	0	0	0	0	0	0	0	0	0	0	0	0	0	0	0	0	0	0	0	0	0	0	0	0	0	0	0	0	0	0	0	0	0	0	0	0	0	0	0	0	0	0	0	0	0	0
	-400	0	0	0	0	0	0	0	0	0	0	0	0	0	0	0	0	0	0	0	0	0	0	0	0	0	0	0	0	0	0	0	0	0	0	0	0	0	0	0	0	0	0	0	0	0	0	0	0
	-395	0	0	0	0	0	0	0	0	0	0	0	0	0	0	0	0	0	0	0	0	0	0	0	0	0	0	0	0	0	0	0	0	0	0	0	0	0	0	0	0	0	0	0	0	0	0	0	0
	-390	0	0	0	0	0	0	0	0	0	0	0	0	0	0	0	0	0	0	0	0	0	0	0	0	0	0	0	0	0	0	0	0	0	0	0	0	0	0	0	0	0	0	0	0	0	0	0	0
	-385	0	0	0	0	0	0	0	0	0	0	0	0	0	0	0	0	0	0	0	0	0	0	0	0	0	0	0	0	0	0	0	0	0	0	0	0	0	0	0	0	0	0	0	0	0	0	0	0
	-380	0	0	0	0	0	0	0	0	0	0	0	0	0	0	0	0	0	0	0	0	0	0	0	0	0	0	0	0	0	0	0	0	0	0	0	0	0	0	0	0	0	0	0	0	0	0	0	0
	-375	0	0	0	0	0	0	0	0	0	0	0	0	0	0	0	0	0	0	0	0	0	0	0	0	0	0	0	0	0	0	0	0	0	0	0	0	0	0	0	0	0	0	0	0	0	0	0	0
	-370	0	0	0	0	0	0	0	0	0	0	0	0	0	0	0	0	0	0	0	0	0	0	0	0	0	0	0	0	0	0	0	0	0	0	0	0	0	0	0	0	0	0	0	0	0	0	0	0
	-365	0	0	0	0	0	0	0	0	0	0	0	0	0	0	0	0	0	0	0	0	0	0	0	0	0	0	0	0	0	0	0	0	0	0	0	0	0	0	0	0	0	0	0	0	0	0	0	0
	-360	0	0	0	0	0	0	0	0	0	0	0	0	0	0	0	0	0	0	0	0	0	0	0	0	0	0	0	0	0	0	0	0	0	0	0	0	0	0	0	0	0	0	0	0	0	0	0	0
	-355	0	0	0	0	0	0	0	0	0	0	0	0	0	0	0	0	0	0	0	0	0	0	0	0	0	0	0	0	0	0	0	0	0	0	0	0	0	0	0	0	0	0	0	0	0	0	0	0
	-350	0	0	0	0	0	0	0	0	0	0	0	0	0	0	0	0	0	0	0	0	0	0	0	0	0	0	0	0	0	0	0	0	0	0	0	0	0	0	0	0	0	0	0	0	0	0	0	0
	-345	0	0	0	0	0	0	0	0	0	0	0	0	0	0	0	0	0	0	0	0	0	0	0	0	0	0	0	0	0	0	0	0	0	0	0	0	0	0	0	0	0	0	0	0	0	0	0	0
	-340	0	0	0	0	0	0	0	0	0	0	0	0	0	0	0	0	0	0	0	0	0	0	0	0	0	0	0	0	0	0	0	0	0	0	0	0	0	0	0	0	0	0	0	0	0	0	0	0
	-335	0	0	0	0	0	0	0	0	0	0	0	0	0	0	0	0	0	0	0	0	0	0	0	0	0	0	0	0	0	0	0	0	0	0	0	0	0	0	0	0	0	0	0	0	0	0	0	0
	-330	0	0	0	0	0	0	0	0	0	0	0	0	0	0	0	0	0	0	0	0	0	0	0	0	0	0	0	0	0	0	0	0	0	0	0	0	0	0	0	0	0	0	0	0	0	0	0	0
	-325	0	0	0	0	0	0	0	0	0	0	0	0	0	0	0	0	0	0	0	0	0	0	0	0	0	0	0	0	0	0	0	0	0	0	0	0	0	0	0	0	0	0	0	0	0	0	0	0
	-320	0	0	0	0	0	0	0	0	0	0	0	0	0	0	0	0	0	0	0	0	0	0	0	0	0	0	0	0	0	0	0	0	0	0	0	0	0	0	0	0	0	0	0	0	0	0	0	0
	-315	0	0	0	0	0	0	0	0	0	0	0	0	0	0	0	0	0	0	0	0	0	0	0	0	0	0	0	0	0	0	0	0	0	0	0	0	0	0	0	0	0	0	0	0	0	0	0	0
	-310	0	0	0	0	0	0	0	0	0	0	0	0	0	0	0	0	0	0	0	0	0	0	0	0	0	0	0	0	0	0	0	0	0	0	0	0	0	0	0	0	0	0	0	0	0	0	0	0
	-305	0	0	0	0	0	0	0	0	0	0	0	0	0	0	0	0	0	0	0	0	0	0	0	0	0	0	0	0	0	0	0	0	0	0	0	0	0	0	0	0	0	0	0	0	0	0	0	0
	-300	0	0	0	0	0	0	0	0	0	0	0	0	0	0	0	0	0	0	0	0	0	0	0	0	0	0	0	0	0	0	0	0	0	0	0	0	0	0	0	0	0	0	0	0	0	0	0	0
	-295	0	0	0	0	0	0	0	0	0	0	0	0	0	0	0	0	0	0	0	0	0	0	0	0	0	0	0	0	0	0	0	0	0	0	0	0	0	0	0	0	0	0	0	0	0	0	0	0
	-290	0	0	0	0	0	0	0	0	0	0	0	0	0	0	0	0	0	0	0	0	0	0	0	0	0	0	0	0	0	0	0	0	0	0	0	0	0	0	0	0	0	0	0	0	0	0	0	0
	-285	0	0	0	0	0	0	0	0	0	0	0	0	0	0	0	0	0	0	0	0	0	0	0	0	0	0	0	0	0	0	0	0	0	0	0	0	0	0	0	0	0	0	0	0	0	0	0	0
	-280	0	0	0	0	0	0	0	0	0	0	0	0	0	0	0	0	0	0	0	0	0	0	0	0	0	0	0	0	0	0	0	0	0	0	0	0	0	0	0	0	0	0	0	0	0	0	0	0
	-275	0	0	0	0	0	0	0	0	0	0	0	0	0	0	0	0	0	0	0	0	0	0	0	0	0	0	0	0	0	0	0	0	0	0	0	0	0	0	0	0	0	0	0	0	0	0	0	0
	-270	0	0	0	0	0	0	0	0	0	0	0	0	0	0	0	0	0	0	0	0	0	0	0	0	0	0	0	0	0	0	0	0	0	0	0	0	0	0	0	0	0	0	0	0	0	0	0	0
	-265	0	0	0	0	0	0	0	0	0	0	0	0	0	0	0	0	0	0	0	0	0	0	0	0	0	0	0	0	0	0	0	0	0	0	0	0	0	0	0	0	0	0	0	0	0	0	0	0
	-260	0	0	0	0	0	0	0	0	0	0	0	0	0	0	0	0	0	0	0	0	0	0	0	0	0	0	0	0	0	0	0	0	0	0	0	0	0	0	0	0	0	0	0	0	0	0	0	0
	-255	0	0	0	0	0	0	0	0	0	0	0	0	0	0	0	0	0	0	0	0	0	0	0	0	0	0	0	0	0	0	0	0	0	0	0	0	0	0	0	0	0	0	0	0	0	0	0	0
	-250	0	0	0	0	0	0	0	0	0	0	0	0	0	0	0	0	0	0	0	0	0	0	0	0	0	0	0	0	0	0	0	0	0	0	0	0	0	0	0	0	0	0	0	0	0	0	0	0
	-245	0	0	0	0	0	0	0	0	0	0	0	0	0	0	0	0	0	0	0	0	0	0	0	0	0	0	0	0	0	0	0	0	0	0	0	0	0	0	0	0	0	0	0	0	0	0	0	0
	-240	0	0	0	0	0	0	0	0	0	0	0	0	0	0	0	0	0	0	0	0	0	0	0	0	0	0	0	0	0	0	0	0	0	0	0	0	0	0	0	0	0	0	0	0	0	0	0	0
	-235	0	0	0	0	0	0	0	0	0	0	0	0	0	0	0	0	0	0	0	0	0	0	0	0	0	0	0	0	0	0	0	0	0	0	0	0	0	0	0	0	0	0	0	0	0	0	0	0
	-230	0	0	0	0	0	0	0	0	0	0	0	0	0	0	0	0	0	0	0	0	0	0	0	0	0	0	0	0	0	0	0	0	0	0	0	0	0	0	0	0	0	0	0	0	0	0	0	0
	-225	0	0	0	0	0	0	0	0	0	0	0	0	0	0	0	0	0	0	0	0	0	0	0	0	0	0	0	0	0	0	0	0	0	0	0	0	0	0	0	0	0	0	0	0	0	0	0	0
	-220	0	0	0	0	0	0	0	0	0	0	0	0	0	0	0	0	0	0	0	0	0	0	0	0	0	0	0	0	0	0	0	0	0	0	0	0	0	0	0	0	0	0	0	0	0	0	0	0
	-215	0	0	0	0	0	0	0	0	0	0	0	0	0	0	0	0	0	0	0	0	0	0	0	0	0	0	0	0	0	0	0	0	0	0	0	0	0	0	0	0	0	0	0	0	0	0	0	0
	-210	0	0	0	0	0	0	0	0	0	0	0	0	0	0	0	0	0	0	0	0	0	0	0	0	0	0	0	0	0	0	0	0	0	0	0	0	0	0	0	0	0	0	0	0	0	0	0	0
	-205	0	0	0	0	0	0	0	0	0	0	0	0	0	0	0	0	0	0	0	0	0	0	0	0	0	0	0	0	0	0	0	0	0	0	0	0	0	0	0	0	0	0	0	0	0	0	0	0
	-200	0	0	0	0	0	0	0	0	0	0	0	0	0	0	0	0	0	0	0	0	0	0	0	0	0	0	0	0	0	0	0	0	0	0	0	0	0	0	0	0	0	0	0	0	0	0	0	0
	-195	0	0	0	0	0	0	0	0	0	0	0	0	0	0	0	0	0	0	0	0	0	0	0	0	0	0	0	0	0	0	0	0	0	0	0	0	0	0	0	0	0	0	0	0	0	0	0	0
	-190	0	0	0	0	0	0	0	0	0	0	0	0	0	0	0	0	0	0	0	0	0	0	0	0	0	0	0	0	0	0	0	0	0	0	0	0	0	0	0	0	0	0	0	0	0	0	0	0
	-185	0	0	0	0	0	0	0	0	0	0	0	0	0	0	0	0	0	0	0	0	0	0	0	0	0	0	0	0	0	0	0	0	0	0	0	0	0	0	0	0	0	0	0	0	0	0	0	0
	-180	0	0	0	0	0	0	0	0	0	0	0	0	0	0	0	0	0	0	0	0	0	0	0	0	0	0	0	0	0	0	0	0	0	0	0	0	0	0	0	0	0	0	0	0	0	0	0	0
	-175	0	0	0	0	0	0	0	0	0	0	0	0	0	0	0	0	0	0	0	0	0	0	0	0	0	0	0	0	0	0	0	0	0	0	0	0	0	0	0	0	0	0	0	0	0	0	0	0
	-170	0	0	0	0	0	0	0	0	0	0	0	0	0	0	0	0	0	0	0	0	0	0	0	0	0	0	0	0	0	0	0	0	0	0	0	0	0	0	0	0	0	0	0	0	0	0	0	0
	-165	0	0	0	0	0	0	0	0	0	0	0	0	0	0	0	0	0	0	0	0	0	0	0	0	0	0	0	0	0	0	0	0	0	0	0	0	0	0	0	0	0	0	0	0	0	0	0	0
	-160	0	0	0	0	0	0	0	0	0	0	0	0	0	0	0	0	0	0	0	0	0	0	0	0	0	0	0	0	0	0	0	0	0	0	0	0	0	0	0	0	0	0	0	0	0	0	0	0
	-155	0	0	0	0	0	0	0	0	0	0	0	0	0	0	0	0	0	0	0	0	0	0	0	0	0	0	0	0	0	0	0	0	0	0	0	0	0	0	0	0	0	0	0	0	0	0	0	0
	-150	0	0	0	0	0	0	0	0	0	0	0	0	0	0	0	0	0	0	0	0	0	0	0	0	0	0	0	0	0	0	0	0	0	0	0	0	0	0	0	0	0	0	0	0	0	0	0	0
	-145	0	0	0	0	0	0	0	0	0	0	0	0	0	0	0	0	0	0	0	0	0	0	0	0	0	0	0	0	0	0	0	0	0	0	0	0	0	0	0	0	0	0	0	0	0	0	0	0
	-140	0	0	0	0	0	0	0	0	0	0	0	0	0	0	0	0	0	0	0	0	0	0	0	0	0	0	0	0	0	0	0	0	0	0	0	0	0	0	0	0	0	0	0	0	0	0	0	0
	-135	0	0	0	0	0	0	0	0	0	0	0	0	0	0	0	0	0	0	0	0	0	0	0	0	0	0	0	0	0	0	0	0	0	0	0	0	0	0	0	0	0	0	0	0	0	0	0	0
	-130	0	0	0	0	0	0	0	0	0	0	0	0	0	0	0	0	0	0	0	0	0	0	0	0	0	0	0	0	0	0	0	0	0	0	0	0	0	0	0	0	0	0	0	0	0	0	0	0
	-125	0	0	0	0	0	0	0	0	0	0	0	0	0	0	0	0	0	0	0	0	0	0	0	0	0	0	0	0	0	0	0	0	0	0	0	0	0	0	0	0	0	0	0	0	0	0	0	0
	-120	0	0	0	0	0	0	0	0	0	0	0	0	0	0	0	0	0	0	0	0	0	0	0	0	0	0	0	0	0	0	0	0	0	0	0	0	0	0	0	0	0	0	0	0	0	0	0	0
	-115	0	0	0	0	0	0	0	0	0	0	0	0	0	0	0	0	0	0	0	0	0	0	0	0	0	0	0	0	0	0	0	0	0	0	0	0	0	0	0	0	0	0	0	0	0	0	0	0
	-110	0	0	0	0	0	0	0	0	0	0	0	0	0	0	0	0	0	0	0	0	0	0	0	0	0	0	0	0	0	0	0	0	0	0	0	0	0	0	0	0	0	0	0	0	0	0	0	0
	-105	0	0	0	0	0	0	0	0	0	0	0	0	0	0	0	0	0	0	0	0	0	0	0	0	0	0	0	0	0	0	0	0	0	0	0	0	0	0	0	0	0	0	0	0	0	0	0	0
	-100	0	0	0	0	0	0	0	0	0	0	0	0	0	0	0	0	0	0	0	0	0	0	0	0	0	0	0	0	0	0	0	0	0	0	0	0	0	0	0	0	0	0	0	0	0	0	0	0
	-95	0	0	0	0	0	0	0	0	0	0	0	0	0	0	0	0	0	0	0	0	0	0	0	0	0	0	0	0	0	0	0	0	0	0	0	0	0	0	0	0	0	0	0	0	0	0	0	0
	-90	0	0	0	0	0	0	0	0	0	0	0	0	0	0	0	0	0	0	0	0	0	0	0	0	0	0	0	0	0	0	0	0	0	0	0	0	0	0	0	0	0	0	0	0	0	0	0	0
	-85	0	0	0	0	0	0	0	0	0	0	0	0	0	0	0	0	0	0	0	0	0	0	0	0	0	0	0	0	0	0	0	0	0	0	0	0	0	0	0	0	0	0	0	0	0	0	0	0
	-80	0	0	0	0	0	0	0	0	0	0	0	0	0	0	0	0	0	0	0	0	0	0	0	0	0	0	0	0	0	0	0	0	0	0	0	0	0	0	0	0	0	0	0	0	0	0	0	0
	-75	0	0	0	0	0	0	0	0	0	0	0	0	0	0	0	0	0	0	0	0	0	0	0	0	0	0	0	0	0	0	0	0	0	0	0	0	0	0	0	0	0	0	0	0	0	0	0	0
	-70	0	0	0	0	0	0	0	0	0	0	0	0	0	0	0	0	0	0	0	0	0	0	0	0	0	0	0	0	0	0	0	0	0	0	0	0	0	0	0	0	0	0	0	0	0	0	0	0
	-65	0	0	0	0	0	0	0	0	0	0	0	0	0	0	0	0	0	0	0	0	0	0	0	0	0	0	0	0	0	0	0	0	0	0	0	0	0	0	0	0	0	0	0	0	0	0	0	0
	-60	0	0	0	0	0	0	0	0	0	0	0	0	0	0	0	0	0	0	0	0	0	0	0	0	0	0	0	0	0	0	0	0	0	0	0	0	0	0	0	0	0	0	0	0	0	0	0	1
	-55	0	0	0	0	0	0	0	0	0	0	0	0	0	0	0	0	0	0	0	0	0	0	0	0	0	0	0	0	0	0	0	0	0	0	0	0	0	0	0	0	0	0	1	1	1	1	1	1
	-50	0	0	0	0	0	0	0	0	0	0	0	0	0	0	0	0	0	0	0	0	0	0	0	0	0	0	0	0	0	0	0	0	0	0	0	0	1	1	1	1	1	1	1	1	1	1	1	1
	-45	0	0	0	0	0	0	0	0	0	0	0	0	0	0	0	0	0	0	0	0	0	0	0	0	0	0	0	0	0	0	0	0	0	1	1	1	1	1	1	1	1	1	1	1	1	1	1	1
	-40	0	0	0	0	0	0	0	0	0	0	0	0	0	0	0	0	0	0	0	0	0	0	0	0	0	0	0	0	0	0	0	0	1	1	1	1	1	1	1	1	1	1	1	1	1	1	1	1
	-35	0	0	0	0	0	0	0	0	0	0	0	0	0	0	0	0	0	0	0	0	0	0	0	0	0	0	0	1	1	1	1	1	1	1	1	1	1	1	1	1	1	1	1	1	1	1	1	1
	-30	0	0	0	0	0	0	0	0	0	0	0	0	0	0	0	0	0	0	0	0	0	0	0	1	1	1	1	1	1	1	1	1	1	1	1	1	1	1	1	1	1	1	4	1	1	1	1	1
	-25	0	0	0	0	0	0	0	0	0	0	0	0	0	0	0	0	0	0	0	0	2	2	2	2	2	2	2	2	2	2	2	2	2	2	2	2	2	2	2	2	2	2	2	2	4	2	2	2
	-20	0	0	0	0	0	0	0	0	0	0	0	0	0	0	0	0	2	2	2	2	2	2	2	2	2	2	2	4	2	2	2	2	2	2	2	2	4	2	2	2	2	2	2	2	2	2	4	2
	-15	0	0	0	0	0	0	0	0	0	0	0	2	2	2	2	2	2	2	2	2	2	2	2	2	2	2	2	2	2	2	2	2	2	2	2	2	2	2	2	2	2	4	2	2	2	2	2	2
	-10	0	0	0	0	0	0	2	2	2	2	2	2	2	2	2	2	2	2	2	2	2	2	2	2	2	4	2	2	2	2	2	2	2	2	2	2	2	2	2	4	2	2	2	2	2	2	2	2
	-5	2	2	2	2	2	2	2	2	2	2	2	2	2	2	2	2	2	2	2	2	2	2	2	4	2	2	2	2	2	2	4	2	2	4	2	2	2	2	2	2	2	2	2	2	2	2	2	2
	0	2	2	2	2	2	2	2	2	2	2	2	4	4	4	2	2	4	4	4	2	4	4	4	2	4	2	4	2	2	4	2	4	4	2	4	4	2	4	4	2	4	2	2	4	2	4	2	4
	5	2	2	2	2	2	2	2	2	2	2	2	2	2	2	2	2	2	2	2	2	2	2	2	2	2	2	2	2	2	2	2	2	2	2	2	2	2	2	2	2	2	2	2	2	2	2	2	2
	10	2	2	2	2	2	2	2	2	2	2	2	2	2	2	2	2	2	2	2	2	2	2	2	2	2	2	2	2	2	2	2	2	2	2	2	2	2	2	2	2	2	2	2	2	2	2	2	2
	15	2	2	2	2	2	2	2	2	2	2	2	2	2	2	2	2	2	2	2	2	2	2	2	2	2	2	2	2	4	2	2	2	2	2	2	2	2	2	2	2	2	2	2	2	2	2	2	2
	20	2	2	2	2	2	2	2	2	2	2	2	2	2	2	2	2	2	2	2	2	2	2	2	2	2	2	2	2	2	2	2	2	2	2	2	2	2	2	2	2	2	2	2	2	2	2	2	2
	25	2	2	2	2	2	2	2	2	2	2	2	2	2	2	2	2	2	2	2	2	2	2	2	2	2	2	2	2	2	2	2	2	2	2	2	2	2	2	2	2	2	2	2	2	2	2	2	2
	30	1	1	1	1	1	1	1	1	1	1	1	1	1	1	1	1	1	1	1	1	1	1	1	1	1	1	1	1	1	1	1	1	1	1	1	1	1	1	1	1	1	1	1	1	1	1	1	1
	35	1	1	1	1	3	1	1	1	1	1	1	1	1	1	1	1	1	1	1	1	1	1	1	1	1	1	1	1	1	1	1	1	1	1	1	1	1	1	1	1	1	1	1	1	1	1	1	1
	40	1	1	1	1	1	1	1	1	1	1	1	1	1	1	1	1	1	1	1	1	1	1	1	1	1	1	1	1	1	1	1	1	1	1	1	1	1	1	1	1	1	1	1	1	1	1	1	1
	45	1	1	1	1	1	1	1	1	1	1	1	1	1	1	1	1	1	1	1	1	1	1	1	1	1	1	1	1	1	1	1	1	1	1	1	1	1	1	1	1	1	1	1	1	1	1	1	1
	50	1	1	1	1	1	1	3	1	1	1	4	1	1	1	1	1	1	1	1	1	1	1	1	1	1	1	1	1	1	1	1	1	1	1	1	1	1	1	1	1	1	1	1	1	1	1	1	1
	55	1	1	1	1	1	1	1	1	1	1	1	1	1	1	1	1	1	1	1	1	1	1	1	1	1	1	1	1	1	1	1	1	1	1	1	3	1	1	1	1	1	1	1	1	1	1	1	1
	60	1	1	1	1	1	1	1	1	1	1	1	1	1	1	1	1	1	1	1	1	1	1	1	1	1	1	1	1	1	1	1	1	1	1	1	1	1	1	1	1	1	1	1	1	1	1	1	1
	65	1	1	1	1	1	1	1	1	1	1	1	1	1	1	1	1	1	1	1	0	1	1	1	1	1	1	1	3	1	1	1	1	1	1	1	1	1	1	1	1	1	1	1	1	1	1	1	1
	70	1	1	1	1	1	1	1	1	1	1	1	1	1	1	1	1	1	1	1	0	1	1	1	1	1	1	1	1	1	1	1	1	1	1	1	1	1	1	1	1	1	1	1	1	1	1	1	1
	75	1	1	1	1	1	1	1	1	1	1	1	1	1	1	1	1	1	1	1	0	1	1	1	1	1	1	1	1	1	1	1	1	1	1	1	1	1	1	1	1	1	1	1	1	1	1	1	1
	80	1	1	1	1	1	1	1	1	1	1	1	1	1	1	1	1	3	1	1	0	1	1	1	1	1	1	1	1	1	1	1	1	1	1	1	1	1	1	1	1	1	1	1	1	1	1	3	1
	85	1	1	1	1	1	1	1	1	1	1	1	1	1	1	1	1	1	1	1	0	1	1	1	1	1	1	1	1	1	1	3	1	1	1	1	1	1	1	1	1	1	1	1	1	1	1	1	1
	90	1	1	1	1	1	1	1	1	1	1	1	1	1	1	1	1	1	1	1	0	1	1	1	1	1	1	1	1	1	1	1	1	1	1	1	1	1	1	1	1	1	1	1	1	1	1	1	1
	95	1	1	1	1	1	1	1	1	1	1	1	1	1	1	1	1	1	1	1	0	1	3	1	1	1	1	1	1	1	1	1	1	1	1	1	1	1	1	0	1	1	0	1	1	1	1	1	1
	100	1	1	1	1	1	1	1	1	1	1	1	1	1	1	1	1	1	1	1	0	1	1	1	1	1	1	1	1	1	1	1	1	1	1	1	1	1	1	0	1	1	0	1	1	1	1	1	1
	105	1	1	1	1	1	1	1	1	1	1	1	1	1	1	1	1	1	1	1	0	1	1	1	1	1	1	1	1	1	1	1	1	1	1	1	1	1	0	0	1	1	0	1	1	1	1	1	1
	110	1	1	1	1	1	1	1	1	1	1	1	1	1	1	1	1	1	1	1	0	1	1	1	1	1	1	1	1	1	1	1	1	1	1	1	1	1	0	0	1	1	0	1	1	0	1	1	1
	115	1	1	1	1	1	1	1	1	1	1	1	1	1	1	1	1	1	1	1	0	1	1	1	1	1	1	1	1	1	1	1	1	1	1	1	1	1	0	0	1	1	0	1	1	0	1	1	1
	120	1	4	1	1	1	1	1	1	1	1	1	1	1	1	1	1	1	1	1	0	1	1	1	1	1	1	1	1	1	1	1	1	1	1	1	1	1	0	0	1	1	0	1	1	0	1	1	1
	125	1	1	1	1	1	1	1	1	1	1	1	1	1	1	1	1	1	1	1	0	1	1	1	1	1	1	3	1	1	1	1	1	1	1	3	1	1	0	0	1	1	0	1	1	0	1	1	1
	130	1	1	1	1	1	1	1	1	1	1	1	1	1	1	1	1	1	1	1	0	1	1	1	1	1	1	1	1	1	1	1	1	1	1	1	1	1	0	0	1	1	0	1	1	0	1	1	1
	135	1	1	1	1	1	1	1	1	1	1	1	1	1	1	1	1	1	1	1	0	1	1	1	1	1	1	1	1	1	1	1	1	1	1	1	1	1	0	0	1	1	0	1	1	0	1	1	1
	140	1	1	1	1	1	1	1	1	1	1	1	1	1	1	1	1	1	1	1	0	1	1	1	3	1	1	1	1	1	1	1	1	1	1	1	1	1	0	0	1	1	0	1	1	0	1	1	1
	145	1	1	1	1	1	1	1	1	1	1	1	1	1	1	1	1	1	1	1	0	1	1	1	1	1	1	1	1	1	1	1	1	1	1	1	1	1	0	0	1	1	0	1	1	0	1	1	1
	150	1	1	1	1	1	1	1	1	1	1	1	1	1	1	1	1	1	1	1	0	1	1	1	1	1	1	1	1	1	1	1	1	1	1	1	1	1	0	0	1	1	0	3	1	0	1	1	1
	155	1	1	1	1	1	1	1	1	1	1	1	1	1	1	1	1	1	1	1	0	1	1	1	1	3	1	1	1	1	3	1	1	1	1	1	1	1	0	0	1	1	0	1	1	0	1	1	1
	160	1	1	1	1	1	1	1	1	1	1	1	1	1	1	1	1	1	1	1	0	1	1	1	1	1	1	1	1	1	1	1	1	1	1	1	1	1	0	0	1	1	0	1	1	0	1	1	1
	165	1	1	1	1	1	1	1	1	1	1	1	1	1	1	3	1	1	1	1	0	1	1	1	1	1	1	1	1	1	1	1	1	1	1	1	1	1	0	0	1	0	0	1	1	0	1	1	1
	170	1	0	1	1	1	1	1	1	1	1	1	1	1	1	1	1	1	1	1	0	1	1	1	1	1	1	1	1	1	1	1	1	1	1	1	1	1	0	0	1	0	0	1	1	0	1	1	1
	175	1	0	1	1	1	1	1	1	1	1	1	1	1	1	1	1	1	1	1	0	1	1	1	1	1	1	1	1	1	1	1	1	3	1	1	1	1	0	0	1	0	0	1	3	0	1	1	1
	180	1	0	1	1	1	1	1	1	1	1	1	1	1	1	1	4	1	1	1	0	1	1	1	1	1	3	1	1	1	1	1	1	1	1	1	1	1	0	0	1	0	0	1	1	0	1	1	1
	185	1	0	1	1	1	1	1	1	1	1	1	1	1	1	1	1	1	1	1	0	1	1	1	1	1	1	1	1	1	1	1	1	1	1	1	1	1	0	0	1	0	0	1	1	0	1	1	1
	190	1	0	1	1	1	1	1	1	1	1	1	1	1	1	1	1	1	1	1	0	1	1	1	1	1	1	1	1	1	1	1	1	1	1	1	1	1	0	0	1	0	0	1	1	0	1	1	1
	195	1	0	1	1	1	1	1	1	1	1	1	1	1	1	1	1	1	1	1	0	1	1	1	1	1	1	1	1	1	1	1	1	1	1	1	1	1	0	0	1	0	0	1	1	0	1	1	1
	200	1	0	1	1	0	1	1	1	1	1	1	1	1	1	1	1	1	1	1	0	1	1	1	1	1	1	1	1	1	1	1	1	1	1	1	1	1	0	0	1	0	0	1	1	0	1	1	1
	205	1	0	1	0	0	1	1	1	1	1	1	1	1	1	1	1	1	1	1	0	1	1	1	1	1	1	1	1	1	1	1	1	1	1	1	1	3	0	0	1	0	0	1	1	0	3	1	1
	210	1	0	1	0	0	0	1	1	1	1	1	1	1	3	3	1	1	1	1	0	1	1	1	1	1	1	1	1	1	1	1	1	1	1	1	1	1	0	0	1	0	0	1	1	0	1	1	1
	215	1	0	1	0	0	0	1	1	3	1	1	1	3	1	1	1	1	1	1	0	1	1	0	1	1	1	1	1	1	1	1	1	1	1	1	1	1	0	0	0	0	0	1	1	0	1	1	1
	220	3	0	1	0	0	0	1	1	1	1	1	1	1	1	1	1	1	1	1	0	1	1	0	1	1	1	1	1	1	1	1	1	1	0	1	1	1	0	0	0	0	0	1	1	0	1	1	1
	225	1	0	3	0	0	0	1	1	1	1	1	1	1	1	1	1	1	1	1	0	1	1	0	1	1	1	1	1	1	1	1	1	1	0	1	1	1	0	0	0	0	0	1	1	0	1	1	1
	230	1	0	1	0	0	0	1	1	1	1	1	1	1	1	1	1	1	1	1	0	1	1	0	1	1	1	1	1	1	1	1	1	1	0	1	1	1	0	0	0	0	0	1	1	0	1	1	1
	235	1	0	1	0	0	0	1	1	1	1	1	1	1	1	1	1	1	1	1	0	1	1	0	1	1	1	1	1	1	1	1	1	0	0	1	1	1	0	0	0	0	0	3	1	0	1	1	1
	240	1	0	1	0	0	0	3	1	1	1	1	1	1	1	1	1	1	1	1	0	1	1	0	1	1	1	0	1	1	1	1	1	0	0	1	1	1	0	0	0	0	0	1	1	0	1	1	1
	245	1	0	1	0	0	0	1	1	1	1	1	1	1	1	1	1	1	1	1	0	1	1	0	1	1	1	0	1	1	1	1	1	0	0	1	1	1	0	0	0	0	0	1	1	0	1	1	1
	250	1	0	1	0	0	0	1	1	1	1	1	1	1	1	1	1	1	1	3	0	1	1	0	1	1	1	0	1	1	1	1	1	0	0	1	1	1	0	0	0	0	0	1	1	0	1	1	1
	255	1	0	1	0	0	0	1	1	1	1	1	0	1	1	1	1	1	1	1	0	1	1	0	1	1	1	0	1	1	1	1	1	0	0	1	1	1	0	0	0	0	0	1	1	0	1	1	1
	260	1	0	1	0	0	0	1	1	1	1	0	0	3	1	1	1	1	1	1	0	1	1	0	1	1	1	0	1	1	1	1	1	0	0	1	1	1	0	0	0	0	0	1	1	0	3	1	1
	265	1	0	1	0	0	0	1	1	1	1	0	0	1	3	1	1	1	1	1	0	1	1	0	1	1	1	0	1	1	1	1	1	0	0	1	1	1	0	0	0	0	0	1	1	0	1	1	3
	270	1	0	1	0	0	0	1	1	1	1	0	0	1	1	1	1	1	1	1	0	1	1	0	1	1	1	0	3	1	3	1	1	0	0	1	1	1	0	0	0	0	0	1	1	0	1	1	1
	275	1	0	1	0	0	0	1	1	1	1	0	0	1	1	1	1	1	1	1	0	1	1	0	1	1	1	0	1	1	1	1	1	0	0	1	1	1	0	0	0	0	0	1	1	0	1	1	1
	280	1	0	3	0	0	0	1	1	1	1	0	0	1	1	1	1	1	1	1	0	1	1	0	1	1	1	0	1	1	1	1	0	0	0	1	1	1	0	0	0	0	0	1	1	0	1	1	1
	285	1	0	1	0	0	0	1	1	1	1	0	0	1	1	1	1	3	1	1	0	1	3	0	1	1	1	0	1	1	1	1	0	0	0	1	1	1	0	0	0	0	0	1	1	0	1	1	1
	290	1	0	1	0	0	0	1	1	1	1	0	0	1	1	1	1	1	1	1	0	1	1	0	1	1	1	0	1	1	1	1	0	0	0	1	1	1	0	0	0	0	0	1	1	0	1	1	1
	295	1	0	1	0	0	0	1	1	1	1	0	0	1	1	1	1	1	1	1	0	1	1	0	1	3	1	0	1	1	1	1	0	0	0	1	1	1	0	0	0	0	0	1	1	0	1	1	1
	300	1	0	1	0	0	0	1	1	1	1	0	0	1	1	1	1	1	1	1	0	1	1	0	1	1	1	0	1	1	1	1	0	0	0	1	1	1	0	0	0	0	0	1	1	0	1	1	1
	305	1	0	1	0	0	0	1	1	3	1	0	0	1	1	1	1	1	3	1	0	1	1	0	1	1	1	0	1	1	1	1	0	0	0	3	1	1	0	0	0	0	0	1	1	0	1	1	1
	310	1	0	1	0	0	0	1	1	1	1	0	0	1	1	3	1	1	1	1	0	1	1	0	1	1	1	0	1	1	1	1	0	0	0	1	1	1	0	0	0	0	0	1	1	0	1	1	1
	315	1	0	1	0	0	0	3	1	1	1	0	0	1	1	1	1	1	1	1	0	1	1	0	1	1	1	0	1	1	1	1	0	0	0	1	1	3	0	0	0	0	0	1	1	0	1	1	1
	320	1	0	1	0	0	0	1	1	1	1	0	0	1	1	1	1	1	1	1	0	1	1	0	1	1	1	0	1	1	1	1	0	0	0	1	1	1	0	0	0	0	0	1	1	0	1	1	1
	325	1	0	1	0	0	0	1	1	1	1	0	0	1	1	1	1	1	1	1	0	1	1	0	1	1	1	0	1	1	1	1	0	0	0	1	0	1	0	0	0	0	0	1	1	0	1	1	1
	330	1	0	1	0	0	0	1	1	1	1	0	0	1	1	1	1	1	1	1	0	1	1	0	1	1	1	0	1	1	1	1	0	0	0	1	0	1	0	0	0	0	0	1	1	0	1	1	1
	335	1	0	1	0	0	0	1	1	1	1	0	0	1	1	1	1	1	1	1	0	1	1	0	1	1	1	0	1	1	1	1	0	0	0	1	0	1	0	0	0	0	0	1	0	0	1	1	1
	340	1	0	1	0	0	0	1	1	1	1	0	0	1	1	1	0	1	1	1	0	1	1	0	1	1	1	0	1	1	1	1	0	0	0	1	0	1	0	0	0	0	0	1	0	0	1	1	1
	345	1	0	1	0	0	0	1	1	1	1	0	0	1	1	1	0	1	1	1	0	1	1	0	1	1	1	0	1	1	1	1	0	0	0	1	0	1	0	0	0	0	0	1	0	0	1	1	1
	350	1	0	1	0	0	0	1	1	1	1	0	0	1	1	1	0	1	1	1	0	1	1	0	1	1	1	0	1	1	1	3	0	0	0	1	0	1	0	0	0	0	0	1	0	0	1	1	1
	355	1	0	1	0	0	0	1	1	1	1	0	0	1	1	1	0	1	1	1	0	1	1	0	1	1	1	0	1	1	1	1	0	0	0	1	0	1	0	0	0	0	0	1	0	0	1	1	1
	360	1	0	1	0	0	0	1	1	1	1	0	0	1	1	1	0	1	1	1	0	1	1	0	1	3	1	0	1	1	1	1	0	0	0	1	0	1	0	0	0	0	0	1	0	0	1	1	1
	365	1	0	1	0	0	0	1	1	1	1	0	0	1	1	1	0	1	1	1	0	1	1	0	1	1	1	0	1	1	1	1	0	0	0	1	0	0	0	0	0	0	0	1	0	0	1	1	1
	370	1	0	1	0	0	0	1	1	1	1	0	0	1	1	1	0	1	1	0	0	1	1	0	1	1	1	0	1	1	1	1	0	0	0	1	0	0	0	0	0	0	0	1	0	0	1	1	1
	375	3	0	1	0	0	0	1	1	1	1	0	0	1	1	1	0	1	1	0	0	1	1	0	1	1	1	0	1	1	1	1	0	0	0	1	0	0	0	0	0	0	0	1	0	0	1	1	1
	380	1	0	1	0	0	0	1	1	1	1	0	0	1	1	1	0	1	1	0	0	3	3	0	3	1	1	0	1	0	1	1	0	0	0	1	0	0	0	0	0	0	0	1	0	0	1	1	1
	385	1	0	3	0	0	0	1	1	1	1	0	0	1	1	1	0	1	1	0	0	1	1	0	1	1	1	0	1	0	1	1	0	0	0	1	0	0	0	0	0	0	0	1	0	0	1	1	1
	390	1	0	1	0	0	0	1	1	1	1	0	0	1	1	1	0	1	1	0	0	1	1	0	1	1	1	0	1	0	1	1	0	0	0	1	0	0	0	0	0	0	0	1	0	0	1	1	1
	395	1	0	1	0	0	0	1	1	1	1	0	0	1	1	1	0	1	1	0	0	1	1	0	1	1	1	0	1	0	1	1	0	0	0	1	0	0	0	0	0	0	0	1	0	0	1	1	1
	400	1	0	1	0	0	0	1	1	1	1	0	0	1	1	1	0	1	1	0	0	1	1	0	1	1	1	0	1	0	1	1	0	0	0	1	0	0	0	0	0	0	0	1	0	0	1	1	1
	405	1	0	1	0	0	0	1	1	1	1	0	0	1	1	1	0	1	1	0	0	1	1	0	1	1	1	0	1	0	1	1	0	0	0	1	0	0	0	0	0	0	0	1	0	0	1	1	1
	410	1	0	1	0	0	0	1	1	1	1	0	0	1	1	1	0	1	1	0	0	1	1	0	1	1	1	0	1	0	1	1	0	0	0	1	0	0	0	0	0	0	0	1	0	0	0	1	1
	415	0	0	0	0	0	0	1	1	1	1	0	0	1	1	1	0	1	1	0	0	1	1	0	1	1	1	0	1	0	1	1	0	0	0	1	0	0	0	0	0	0	0	1	0	0	0	1	1
	420	0	0	0	0	0	0	1	1	1	1	0	0	1	1	1	0	1	1	0	0	1	1	0	1	1	1	0	1	0	1	1	0	0	0	1	0	0	0	0	0	0	0	1	0	0	0	1	1
	425	0	0	0	0	0	0	1	1	1	1	0	0	1	1	1	0	1	1	0	0	1	1	0	1	1	1	0	1	0	1	1	0	0	0	1	0	0	0	0	0	0	0	1	0	0	0	1	1
	430	0	0	0	0	0	0	1	1	1	1	0	0	1	1	1	0	1	1	0	0	1	1	0	1	0	1	0	1	0	1	1	0	0	0	1	0	0	0	0	0	0	0	1	0	0	0	1	1
	435	0	0	0	0	0	0	1	1	1	1	0	0	1	1	1	0	1	1	0	0	1	1	0	1	0	1	0	1	0	1	1	0	0	0	1	0	0	0	0	0	0	0	1	0	0	0	1	1
	440	0	0	0	0	0	0	1	1	1	1	0	0	1	1	1	0	1	1	0	0	1	1	0	1	0	1	0	1	0	1	1	0	0	0	1	0	0	0	0	0	0	0	1	0	0	0	1	0
	445	0	0	0	0	0	0	1	1	1	1	0	0	1	1	1	0	1	1	0	0	1	1	0	1	0	1	0	1	0	1	1	0	0	0	1	0	0	0	0	0	0	0	0	0	0	0	0	0
	450	0	0	0	0	0	0	1	1	1	1	0	0	1	1	1	0	1	0	0	0	1	1	0	1	0	1	0	1	0	1	1	0	0	0	1	0	0	0	0	0	0	0	0	0	0	0	0	0
	455	0	0	0	0	0	0	1	1	1	1	0	0	1	1	1	0	1	0	0	0	1	1	0	1	0	1	0	1	0	1	1	0	0	0	0	0	0	0	0	0	0	0	0	0	0	0	0	0
	460	0	0	0	0	0	0	1	1	1	1	0	0	1	1	1	0	1	0	0	0	1	1	0	1	0	1	0	1	0	1	1	0	0	0	0	0	0	0	0	0	0	0	0	0	0	0	0	0
	465	0	0	0	0	0	0	1	1	1	1	0	0	1	1	1	0	1	0	0	0	1	1	0	1	0	1	0	0	0	0	0	0	0	0	0	0	0	0	0	0	0	0	0	0	0	0	0	0
	470	0	0	0	0	0	0	1	1	1	1	0	0	1	1	1	0	1	0	0	0	0	0	0	0	0	0	0	0	0	0	0	0	0	0	0	0	0	0	0	0	0	0	0	0	0	0	0	0
	475	0	0	0	0	0	0	1	1	1	1	0	0	1	1	1	0	1	0	0	0	0	0	0	0	0	0	0	0	0	0	0	0	0	0	0	0	0	0	0	0	0	0	0	0	0	0	0	0
	480	0	0	0	0	0	0	1	0	1	1	0	0	1	1	1	0	0	0	0	0	0	0	0	0	0	0	0	0	0	0	0	0	0	0	0	0	0	0	0	0	0	0	0	0	0	0	0	0
	485	0	0	0	0	0	0	1	0	1	1	0	0	0	0	0	0	0	0	0	0	0	0	0	0	0	0	0	0	0	0	0	0	0	0	0	0	0	0	0	0	0	0	0	0	0	0	0	0
	490	0	0	0	0	0	0	0	0	0	0	0	0	0	0	0	0	0	0	0	0	0	0	0	0	0	0	0	0	0	0	0	0	0	0	0	0	0	0	0	0	0	0	0	0	0	0	0	0
	495	0	0	0	0	0	0	0	0	0	0	0	0	0	0	0	0	0	0	0	0	0	0	0	0	0	0	0	0	0	0	0	0	0	0	0	0	0	0	0	0	0	0	0	0	0	0	0	0
[truncated: 139 more columns]

## Sheet: Fig. 3d
	Figure. 3d | Calculated sensitivity and specificity for detection of siRNA release events. Classified cells are based on frame of event detection and the presence/absence of a de novo YFP-galectin-9 positive vesicle (gold-standard). N = cells.
		Manual detection
		Cell classification →
	Experiment	True Positive	False Positive	True Negative	False Negative		Sensitivity	Specificity
	1	85	8	191	5		94.4444	95.9799
	2	85	5	333	4		95.5056	98.5207
		Automated detection
		Cell classification →
	Experiment	True Positive	False Positive	True Negative	False Negative		Sensitivity	Specificity
	1	54	125	107	3		94.7368	46.1207
	2	62	121	238	6		91.1765	66.2953
		Automated detection with manual quality control
		Cell classification →
	Experiment	True Positive	False Positive	True Negative	False Negative		Sensitivity	Specificity
	1	72	12	192	13		84.7059	94.1176
	2	78	3	335	11		87.6404	99.1124

## Sheet: Fig. 3e
	Figure. 3e | Example of modelling approach: a typical high-magnitude release event.
	Time (min)	[siRNA] (nM)
	-50	0.256531299940896
	-45	-0.313518889599429
	-40	-0.313537163419532
	-35	0.541690446845360
	-30	0.256553664023384
	-25	-0.0285648449784885
	-20	-0.598728767701819
	-15	-0.0285648449784885
	-10	-0.0285465711583849
	-5	0.256685671026502
	0	40.4531102160182
	5	33.0410564061577
	10	29.6200728698177
	15	27.6244260450056
	20	25.9138977291954
	25	23.3481966245807
	30	20.4973587371439
	35	19.0719672041557
	40	16.7912749656222
	45	14.2256693203703
	50	13.3703097031023
	55	13.3704599839255
	60	11.6597996611122
	65	10.2345401351271
	70	9.09415746822010
	75	7.09858373868844

## Sheet: Fig. 3f
	Figure. 3f | Example of modelling approach: a high-noise low-magnitude release event.
	Time (min)	[siRNA] (nM)
	-50	0.279787831207442
	-45	0.279787831207442
	-40	-0.378483111135280
	-35	-0.213920650133735
	-30	0.115225370205897
	-25	-0.0493687383004633
	-20	0.115172624364537
	-15	-0.0493898366370075
	-10	-0.213973395975096
	-5	0.115162075196265
	0	0.444360841377258
	5	0.938058773550163
	10	0.938048224381891
	15	1.10261068538344
	20	0.773530321292953
	25	1.10262123455171
	30	0.938016576877074
	35	1.10260013621516
	40	0.938027126045346
	45	1.26718369555325
	50	0.938048224381891
	55	1.10266579246431
	60	1.10260013621516
	65	0.608870556537442
	70	0.938006027708802
	75	0.773433017538986

## Sheet: Fig. 3g
	Figure. 3f | Example of modelling approach: two separate events occuring in quick succession.
	Time (min)	[siRNA] (nM)
	-50	0.308396245412278
	-45	-0.352404787184700
	-40	-0.352447146494915
	-35	0.308353886102062
	-30	0.0881198213665707
	-25	-0.132213081759424
	-20	0.308353886102062
	-15	0.748920853963548
	-10	-0.352387506960816
	-5	-0.572692170546667
	0	6.47610787915193
	5	6.69644394273174
	10	5.15453721395193
	15	6.03552679152037
	20	4.49367970227467
	25	4.71395612632038
	30	15.2872103607442
	35	18.8116190257055
	40	18.1507897535684
	45	18.5913143621196
	50	18.3710238183039
	55	16.6088689050185
	60	14.6263104897568
	65	13.7452471528842
	70	13.7452189133440
	75	12.2032839450241

## Sheet: Fig. 4a
	Fig. 4a | d1-eGFP knockdown evaluation in HeLa cells after 24 h siRNA-lipoplex incubation of siGFP-1 or siGFP-2 followed by flow cytometry analysis. eGFP expression is normalized with control cells. N = experiments.
		Relative eGFP expression
	siGFP-1	Experiment →
	siRNA dose (nM)	1	2	3
	0.000256	0.95885	0.873123	0.860067
	0.00128	1.00142	0.96367	0.816528
	0.0064	1.01316	0.902995	0.843398
	0.032	0.963778	0.855011	0.816526
	0.16	0.791612	0.679896	0.617836
	0.8	0.258564	0.204525	0.21129
	4	0.123358	0.112193	0.107614
	20	0.124351	0.110057	0.0965294
		Relative eGFP expression
	siGFP-2	Experiment →
	siRNA dose (nM)	1	2	3	4
	0.000256	0.853601	0.934222	0.933744	0.962051
	0.00128	0.970972	0.910821	0.990057	0.931148
	0.0064	0.955664	0.88133	0.981442	0.967086
	0.032	0.876915	0.938865	0.946055	1.05578
	0.16	0.744304	0.910191	0.864972	0.974753
	0.8	0.443028	0.569973	0.486534	0.544119
	4	0.23758	0.256652	0.199286	0.305665
	20	0.19773	0.205778	0.205275	0.201872

[truncated: 35 more sheets: Fig. 4b, Fig. 4c, Fig. 4d, Fig. 4e, Fig. 4f, Fig. 5a, Fig. 5b, Fig. 5c, Fig. 5d, Fig. 5e, Fig. 5f, S Fig. 2a, S Fig. 2b, S Fig. 2c, S Fig. 5, S Fig. 6b, S Fig. 7, S Fig. 8, S Fig. 9, S Fig. 10a …]
